# Supplementary material for: Crystal structure of (±)-(7RS,8SR)-7-methyl-1,4-dioxa­spiro­[4.5]decane-7,8-diol
Source: Acta Crystallogr E Crystallogr Commun. 2015 Sep 17;71(Pt 10):1181–4. doi: 10.1107/S2056989015016783 (PMC4647432; doi:10.1107/S2056989015016783)
Supplement: Supplementary file 1 [file e-71-01181-sup1.cif]

##############################################################################
#                                                                            #
# This CIF contains the data in a paper accepted for publication in          #
# Acta Crystallographica Section E. It conforms to the requirements of       #
# Notes for Authors for Acta Crystallographica Section E, and has been       #
# peer reviewed under the auspices of the IUCr Commission on Journals.       #
#                                                                            #
# Full details of the Crystallographic Information File format               #
# are given in the paper "The Crystallographic Information File (CIF):       #
# a New Standard Archive File for Crystallography" by S. R. Hall, F. H.      #
# Allen and I. D. Brown [Acta Cryst. (1991), A47, 655-685].                  #
#                                                                            #
# The current version of the core CIF dictionary is obtainable from          #
# ftp://ftp.iucr.org/pub/cif_core.dic.                                       #
#                                                                            #
# Software is freely available for graphical display of the structure(s)     #
# in this CIF. For information consult the CIF software page                 #
# http://www.iucr.org/resources/cif/software.                                #
#                                                                            #
# This file may be used for bona fide research purposes within the           #
# scientific community so long as proper attribution is given to the journal # 
# article from which it was obtained.                                        #
#                                                                            #
##############################################################################
data_global
_audit_creation_method     'APEX2 v2014.5-0'
_journal_data_validation_number     ?
_journal_date_recd_electronic     2015-09-03
_journal_date_accepted     2015-09-08
_journal_name_full     'Acta Crystallographica, Section E'
_journal_year     2015
_journal_volume     71
_journal_issue     10
_journal_page_first     1181
_journal_page_last     1184
_journal_paper_category     GO
_journal_paper_doi     10.1107/S2056989015016783
_journal_coeditor_code     IS5419
_publ_contact_author_name     'Oishi, Takeshi'
_publ_contact_author_address
;
School of Medicine,
Keio University,
Hiyoshi 4-1-1, Kohoku-ku,
Yokohama 223-8521,
Japan
;
_publ_contact_author_email     oec@keio.jp
_publ_contact_author_fax     '(81) 45 566 1311'
_publ_contact_author_phone     '(81) 45 566 1311'
_publ_section_title
;
Crystal structure of
(+-)-(7<i>RS</i>,8<i>SR</i>)-7-methyl-1,4-dioxaspiro[4.5]decane-7,8-diol
;
loop_
    _publ_author_name
    _publ_author_address
    'Oishi, Takeshi'
;
School of Medicine,
Keio University,
Hiyoshi 4-1-1, Kohoku-ku,
Yokohama 223-8521,
Japan
;
    'Yamamoto, Hiroaki'
;
Department of Applied Chemistry,
Faculty of Science and Technology,
Keio University,
Hiyoshi 3-14-1, Kohoku-ku,
Yokohama 223-8522,
Japan
;
    'Sugai, Tomoya'
;
Department of Applied Chemistry,
Faculty of Science and Technology,
Keio University,
Hiyoshi 3-14-1, Kohoku-ku,
Yokohama 223-8522,
Japan
;
    'Fukaya, Keisuke'
;
Department of Applied Chemistry,
Faculty of Science and Technology,
Keio University,
Hiyoshi 3-14-1, Kohoku-ku,
Yokohama 223-8522,
Japan
;
    'Yamaguchi, Yu'
;
Department of Applied Chemistry,
Faculty of Science and Technology,
Keio University,
Hiyoshi 3-14-1, Kohoku-ku,
Yokohama 223-8522,
Japan
;
    'Watanabe, Ami'
;
Department of Applied Chemistry,
Faculty of Science and Technology,
Keio University,
Hiyoshi 3-14-1, Kohoku-ku,
Yokohama 223-8522,
Japan
;
    'Sato, Takaaki'
;
Department of Applied Chemistry,
Faculty of Science and Technology,
Keio University,
Hiyoshi 3-14-1, Kohoku-ku,
Yokohama 223-8522,
Japan
;
    'Chida, Noritaka'
;
Department of Applied Chemistry,
Faculty of Science and Technology,
Keio University,
Hiyoshi 3-14-1, Kohoku-ku,
Yokohama 223-8522,
Japan
;
_publ_section_synopsis
;
In the title compound, the dioxolane and cyclohexane rings adopt twist and
chair conformations, respectively. In the crystal, intra- and intermolecular
O---H...O hydrogen bonds are observed.
;
data_I
_database_code_depnum_ccdc_archive     'CCDC 1422946'
_chemical_name_systematic
;
(+-)-(7<i>RS</i>,8<i>SR</i>)-7-Methyl-1,4-dioxaspiro[4.5]decane-7,8-diol
;
_chemical_name_common     ?
_chemical_formula_moiety     'C9 H16 O4'
_chemical_formula_sum     'C9 H16 O4'
_chemical_formula_iupac     'C9 H16 O4'
_chemical_formula_weight     188.22
_chemical_melting_point     360.2
_space_group_crystal_system     monoclinic
_space_group_name_H-M_alt     'P 21/c'
_space_group_name_Hall     '-P 2ybc'
loop_
    _space_group_symop_operation_xyz
    'x, y, z'
    '-x, y+1/2, -z+1/2'
    '-x, -y, -z'
    'x, -y-1/2, z-1/2'
_cell_length_a     7.7403(5)
_cell_length_b     18.1498(11)
_cell_length_c     6.7335(5)
_cell_angle_alpha     90
_cell_angle_beta     103.281(2)
_cell_angle_gamma     90
_cell_volume     920.66(11)
_cell_formula_units_Z     4
_cell_measurement_reflns_used     2733
_cell_measurement_theta_min     2.70
_cell_measurement_theta_max     24.66
_cell_measurement_temperature     90.0
_exptl_crystal_description     prism
_exptl_crystal_colour     colorless
_exptl_crystal_size_max     0.280
_exptl_crystal_size_mid     0.270
_exptl_crystal_size_min     0.250
_exptl_crystal_density_diffrn     1.358
_exptl_crystal_density_meas     ?
_exptl_crystal_density_method     'not measured'
_exptl_crystal_F_000     408
_exptl_absorpt_coefficient_mu     0.106
_exptl_absorpt_correction_type     multi-scan
_exptl_absorpt_process_details
;
(<i>SADABS</i>; Bruker, 2014)
;
_exptl_absorpt_correction_T_min     0.97
_exptl_absorpt_correction_T_max     0.97
_exptl_special_details
;
IR (KBr) 3476, 3398, 2986, 2950,
2931, 2895, 1448, 1419, 1397, 1356, 1229, 1120, 1083, 1060, 1013, 952, 840,
696 cm^-1^; ^1^H NMR (500 MHz, CDCl~3~) <i>\d</i> (p.p.m.) 4.02--3.91 (m, 4H),
3.73 (s, 1H), 3.33 (ddd, <i>J</i> = 10.7, 10.6, 4.9 Hz, 1H), 2.03 (d, <i>J</i>
= 10.6 Hz, 1H), 1.94--1.86 (m, 2H), 1.78--1.56 (m, 4H), 1.25 (d, <i>J</i> =
0.9 Hz, 3H); ^13^C NMR (125 MHz, CDCl~3~) <i>\d</i> (p.p.m.) 108.7 (C), 74.0
(CH), 72.5 (C), 64.7 (CH~2~), 64.4 (CH~2~), 44.1 (CH~2~), 33.2 (CH~2~), 28.4
(CH~2~), 26.2 (CH~3~).
;
_diffrn_ambient_temperature     90.0
_diffrn_radiation_type     MoK\a
_diffrn_radiation_wavelength     0.71073
_diffrn_radiation_monochromator     'multilayered confocal mirror'
_diffrn_measurement_device_type     'Bruker D8 Venture'
_diffrn_measurement_method     '\f and \w scans'
_diffrn_detector_area_resol_mean     10.4167
_diffrn_reflns_number     8165
_diffrn_reflns_av_R_equivalents     0.0369
_diffrn_reflns_av_sigmaI/netI     ?
_diffrn_reflns_theta_min     2.70
_diffrn_reflns_theta_max     25.03
_diffrn_reflns_theta_full     25.03
_diffrn_measured_fraction_theta_max     0.994
_diffrn_measured_fraction_theta_full     0.994
_diffrn_reflns_limit_h_min     -9
_diffrn_reflns_limit_h_max     8
_diffrn_reflns_limit_k_min     -21
_diffrn_reflns_limit_k_max     21
_diffrn_reflns_limit_l_min     -8
_diffrn_reflns_limit_l_max     7
_diffrn_standards_number     0
_diffrn_standards_interval_count     ?
_diffrn_standards_decay_%     ?
_refine_special_details
;
Refinement of <i>F</i>^2^ against ALL reflections. The weighted <i>R</i>-factor
<i>wR</i> and goodness of fit <i>S</i> are based on <i>F</i>^2^, conventional
<i>R</i>-factors <i>R</i> are based on <i>F</i>, with <i>F</i> set to zero for
negative <i>F</i>^2^. The threshold expression of <i>F</i>^2^ >
\s(<i>F</i>^2^) is used only for calculating <i>R</i>-factors(gt) <i>etc</i>.
and is not relevant to the choice of reflections for refinement.
<i>R</i>-factors based on <i>F</i>^2^ are statistically about twice as large
as those based on <i>F</i>, and <i>R</i>- factors based on ALL data will be
even larger.
Problematic one reflection with |<i>I</i>(obs)-<i>I</i>(calc)|/\sW(<i>I</i>)
greater than 10 (0 2 0) has been omitted in the final refinement.
;
_reflns_number_total     1612
_reflns_number_gt     1205
_reflns_threshold_expression     'I > 2\s(I)'
_refine_ls_structure_factor_coef     Fsqd
_refine_ls_matrix_type     full
_refine_ls_R_factor_all     0.0596
_refine_ls_R_factor_gt     0.0363
_refine_ls_wR_factor_gt     0.0811
_refine_ls_wR_factor_ref     0.0916
_refine_ls_goodness_of_fit_ref     1.011
_refine_ls_restrained_S_all     1.011
_refine_ls_number_reflns     1612
_refine_ls_number_parameters     121
_refine_ls_number_restraints     0
_refine_ls_number_constraints     ?
_refine_ls_hydrogen_treatment     constr
_refine_ls_weighting_scheme     calc
_refine_ls_weighting_details
              'w=1/[\s^2^(Fo^2^)+(0.0407P)^2^+0.4103P] where P=(Fo^2^+2Fc^2^)/3'
_atom_sites_solution_hydrogens     geom
_atom_sites_solution_primary     direct
_atom_sites_solution_secondary     difmap
_refine_ls_shift/su_max     0.008
_refine_ls_shift/su_mean     0.001
_refine_diff_density_max     0.246
_refine_diff_density_min     -0.272
_refine_ls_extinction_method     none
_refine_ls_extinction_coef     ?
loop_
    _atom_type_symbol
    _atom_type_description
    _atom_type_scat_dispersion_real
    _atom_type_scat_dispersion_imag
    _atom_type_scat_source
    C C 0.0033 0.0016 'International Tables Vol C Tables 4.2.6.8 and 6.1.1.4'
    H H 0.0000 0.0000 'International Tables Vol C Tables 4.2.6.8 and 6.1.1.4'
    O O 0.0106 0.0060 'International Tables Vol C Tables 4.2.6.8 and 6.1.1.4'
_computing_data_collection
;
<i>APEX2</i> (Bruker, 2014)
;
_computing_cell_refinement
;
<i>SAINT</i> (Bruker, 2014)
;
_computing_data_reduction
;
<i>SAINT</i> (Bruker, 2014)
;
_computing_structure_solution
;
<i>SHELXS2013</i> (Sheldrick, 2008)
;
_computing_structure_refinement
;
<i>SHELXL2014</i> (Sheldrick, 2015)
;
_computing_molecular_graphics
;
<i>Mercury</i> (Macrae <i>et al.</i>, 2006)
;
_computing_publication_material
;
<i>publCIF</i> (Westrip, 2010) and <i>PLATON</i> (Spek, 2009)
;
loop_
    _atom_site_type_symbol
    _atom_site_label
    _atom_site_fract_x
    _atom_site_fract_y
    _atom_site_fract_z
    _atom_site_U_iso_or_equiv
    _atom_site_adp_type
    _atom_site_calc_flag
    _atom_site_occupancy
    _atom_site_disorder_assembly
    _atom_site_disorder_group
    O O1 0.27151(15) 0.55328(6) 1.12431(17) 0.0191(3) Uani d 1 . .
    C C2 0.4342(2) 0.58896(9) 1.2186(3) 0.0209(4) Uani d 1 . .
    H H2A 0.5326 0.5725 1.158 0.025 Uiso calc 1 . .
    H H2B 0.4662 0.5796 1.3675 0.025 Uiso calc 1 . .
    C C3 0.3914(2) 0.66886(9) 1.1734(3) 0.0204(4) Uani d 1 . .
    H H3A 0.327 0.6902 1.271 0.025 Uiso calc 1 . .
    H H3B 0.5002 0.698 1.1772 0.025 Uiso calc 1 . .
    O O4 0.28135(15) 0.66576(6) 0.97209(18) 0.0177(3) Uani d 1 . .
    C C5 0.1875(2) 0.59633(9) 0.9519(2) 0.0154(4) Uani d 1 . .
    C C6 -0.0045(2) 0.60871(9) 0.9585(2) 0.0139(4) Uani d 1 . .
    H H6A -0.0085 0.6365 1.0839 0.017 Uiso calc 1 . .
    H H6B -0.0617 0.5603 0.9663 0.017 Uiso calc 1 . .
    C C7 -0.1103(2) 0.65073(8) 0.7741(3) 0.0139(4) Uani d 1 . .
    C C8 -0.0926(2) 0.61203(9) 0.5774(2) 0.0141(4) Uani d 1 . .
    H H8 -0.1427 0.5614 0.5804 0.017 Uiso calc 1 . .
    C C9 0.1009(2) 0.60306(9) 0.5692(3) 0.0161(4) Uani d 1 . .
    H H9A 0.1551 0.6523 0.5649 0.019 Uiso calc 1 . .
    H H9B 0.1079 0.5764 0.443 0.019 Uiso calc 1 . .
    C C10 0.2047(2) 0.56059(9) 0.7546(3) 0.0160(4) Uani d 1 . .
    H H10A 0.1598 0.5094 0.7496 0.019 Uiso calc 1 . .
    H H10B 0.3315 0.5586 0.7499 0.019 Uiso calc 1 . .
    C C11 -0.3033(2) 0.65735(10) 0.7850(3) 0.0209(4) Uani d 1 . .
    H H11A -0.3108 0.6838 0.9097 0.031 Uiso calc 1 . .
    H H11B -0.3544 0.608 0.7868 0.031 Uiso calc 1 . .
    H H11C -0.3692 0.6845 0.6658 0.031 Uiso calc 1 . .
    O O12 -0.04355(15) 0.72524(6) 0.77185(18) 0.0170(3) Uani d 1 . .
    H H12 0.0652 0.726 0.828 0.026 Uiso calc 1 . .
    O O13 -0.19319(15) 0.64738(6) 0.40008(17) 0.0179(3) Uani d 1 . .
    H H13 -0.1446 0.6875 0.3825 0.027 Uiso calc 1 . .
loop_
    _atom_site_aniso_label
    _atom_site_aniso_U_11
    _atom_site_aniso_U_22
    _atom_site_aniso_U_33
    _atom_site_aniso_U_12
    _atom_site_aniso_U_13
    _atom_site_aniso_U_23
    O1 0.0174(6) 0.0186(7) 0.0174(7) -0.0029(5) -0.0040(5) 0.0046(5)
    C2 0.0167(9) 0.0220(10) 0.0206(10) -0.0018(8) -0.0024(7) -0.0001(8)
    C3 0.0197(10) 0.0203(10) 0.0186(10) -0.0022(8) -0.0012(8) -0.0022(8)
    O4 0.0167(6) 0.0158(6) 0.0178(7) -0.0057(5) -0.0021(5) 0.0019(5)
    C5 0.0157(9) 0.0124(8) 0.0162(9) -0.0029(7) -0.0001(7) 0.0041(7)
    C6 0.0165(9) 0.0130(9) 0.0130(9) -0.0021(7) 0.0048(7) -0.0011(7)
    C7 0.0154(9) 0.0099(8) 0.0166(10) -0.0008(7) 0.0042(7) 0.0003(7)
    C8 0.0160(9) 0.0114(9) 0.0132(9) -0.0010(7) -0.0002(7) 0.0010(7)
    C9 0.0178(9) 0.0162(9) 0.0147(9) -0.0001(7) 0.0045(7) -0.0020(7)
    C10 0.0135(9) 0.0164(9) 0.0188(10) 0.0001(7) 0.0051(7) -0.0005(7)
    C11 0.0181(9) 0.0223(10) 0.0233(10) 0.0017(8) 0.0071(8) 0.0005(8)
    O12 0.0176(6) 0.0129(6) 0.0195(7) -0.0011(5) 0.0021(5) -0.0007(5)
    O13 0.0192(7) 0.0171(6) 0.0145(7) -0.0021(5) -0.0019(5) 0.0036(5)
_geom_special_details
;
All e.s.d.'s (except the e.s.d. in the dihedral angle between two l.s. planes)
are estimated using the full covariance matrix. The cell e.s.d.'s are taken
into account individually in the estimation of e.s.d.'s in distances, angles
and torsion angles; correlations between e.s.d.'s in cell parameters are only
used when they are defined by crystal symmetry. An approximate (isotropic)
treatment of cell e.s.d.'s is used for estimating e.s.d.'s involving l.s.
planes.
;
loop_
    _geom_bond_atom_site_label_1
    _geom_bond_atom_site_label_2
    _geom_bond_site_symmetry_2
    _geom_bond_distance
    _geom_bond_publ_flag
    O1 C5 . 1.4265(19) ?
    O1 C2 . 1.428(2) ?
    C2 C3 . 1.503(2) ?
    C2 H2A . 0.99 ?
    C2 H2B . 0.99 ?
    C3 O4 . 1.427(2) ?
    C3 H3A . 0.99 ?
    C3 H3B . 0.99 ?
    O4 C5 . 1.4453(19) ?
    C5 C10 . 1.512(2) ?
    C5 C6 . 1.514(2) ?
    C6 C7 . 1.526(2) ?
    C6 H6A . 0.99 ?
    C6 H6B . 0.99 ?
    C7 O12 . 1.4491(19) ?
    C7 C11 . 1.517(2) ?
    C7 C8 . 1.532(2) ?
    C8 O13 . 1.4200(19) ?
    C8 C9 . 1.520(2) ?
    C8 H8 . 1.0 ?
    C9 C10 . 1.529(2) ?
    C9 H9A . 0.99 ?
    C9 H9B . 0.99 ?
    C10 H10A . 0.99 ?
    C10 H10B . 0.99 ?
    C11 H11A . 0.98 ?
    C11 H11B . 0.98 ?
    C11 H11C . 0.98 ?
    O12 H12 . 0.84 ?
    O13 H13 . 0.84 ?
loop_
    _geom_angle_atom_site_label_1
    _geom_angle_atom_site_label_2
    _geom_angle_atom_site_label_3
    _geom_angle_site_symmetry_1
    _geom_angle_site_symmetry_3
    _geom_angle
    _geom_angle_publ_flag
    C5 O1 C2 . . 107.70(12) ?
    O1 C2 C3 . . 102.52(13) ?
    O1 C2 H2A . . 111.3 ?
    C3 C2 H2A . . 111.3 ?
    O1 C2 H2B . . 111.3 ?
    C3 C2 H2B . . 111.3 ?
    H2A C2 H2B . . 109.2 ?
    O4 C3 C2 . . 102.13(13) ?
    O4 C3 H3A . . 111.3 ?
    C2 C3 H3A . . 111.3 ?
    O4 C3 H3B . . 111.3 ?
    C2 C3 H3B . . 111.3 ?
    H3A C3 H3B . . 109.2 ?
    C3 O4 C5 . . 107.54(12) ?
    O1 C5 O4 . . 105.99(12) ?
    O1 C5 C10 . . 111.37(13) ?
    O4 C5 C10 . . 108.24(13) ?
    O1 C5 C6 . . 108.93(13) ?
    O4 C5 C6 . . 110.10(13) ?
    C10 C5 C6 . . 112.02(13) ?
    C5 C6 C7 . . 113.40(13) ?
    C5 C6 H6A . . 108.9 ?
    C7 C6 H6A . . 108.9 ?
    C5 C6 H6B . . 108.9 ?
    C7 C6 H6B . . 108.9 ?
    H6A C6 H6B . . 107.7 ?
    O12 C7 C11 . . 106.50(13) ?
    O12 C7 C6 . . 110.42(13) ?
    C11 C7 C6 . . 110.50(14) ?
    O12 C7 C8 . . 108.41(13) ?
    C11 C7 C8 . . 111.28(14) ?
    C6 C7 C8 . . 109.66(13) ?
    O13 C8 C9 . . 111.85(13) ?
    O13 C8 C7 . . 112.27(13) ?
    C9 C8 C7 . . 111.41(13) ?
    O13 C8 H8 . . 107.0 ?
    C9 C8 H8 . . 107.0 ?
    C7 C8 H8 . . 107.0 ?
    C8 C9 C10 . . 111.21(14) ?
    C8 C9 H9A . . 109.4 ?
    C10 C9 H9A . . 109.4 ?
    C8 C9 H9B . . 109.4 ?
    C10 C9 H9B . . 109.4 ?
    H9A C9 H9B . . 108.0 ?
    C5 C10 C9 . . 111.42(13) ?
    C5 C10 H10A . . 109.3 ?
    C9 C10 H10A . . 109.3 ?
    C5 C10 H10B . . 109.3 ?
    C9 C10 H10B . . 109.3 ?
    H10A C10 H10B . . 108.0 ?
    C7 C11 H11A . . 109.5 ?
    C7 C11 H11B . . 109.5 ?
    H11A C11 H11B . . 109.5 ?
    C7 C11 H11C . . 109.5 ?
    H11A C11 H11C . . 109.5 ?
    H11B C11 H11C . . 109.5 ?
    C7 O12 H12 . . 109.5 ?
    C8 O13 H13 . . 109.5 ?
loop_
    _geom_torsion_atom_site_label_1
    _geom_torsion_atom_site_label_2
    _geom_torsion_atom_site_label_3
    _geom_torsion_atom_site_label_4
    _geom_torsion_site_symmetry_1
    _geom_torsion_site_symmetry_2
    _geom_torsion_site_symmetry_3
    _geom_torsion_site_symmetry_4
    _geom_torsion
    _geom_torsion_publ_flag
    C5 O1 C2 C3 . . . . 30.97(17) ?
    O1 C2 C3 O4 . . . . -37.36(16) ?
    C2 C3 O4 C5 . . . . 30.55(17) ?
    C2 O1 C5 O4 . . . . -12.62(16) ?
    C2 O1 C5 C10 . . . . 104.89(15) ?
    C2 O1 C5 C6 . . . . -131.06(14) ?
    C3 O4 C5 O1 . . . . -12.23(16) ?
    C3 O4 C5 C10 . . . . -131.81(14) ?
    C3 O4 C5 C6 . . . . 105.44(15) ?
    O1 C5 C6 C7 . . . . -176.78(12) ?
    O4 C5 C6 C7 . . . . 67.39(16) ?
    C10 C5 C6 C7 . . . . -53.12(18) ?
    C5 C6 C7 O12 . . . . -65.60(17) ?
    C5 C6 C7 C11 . . . . 176.83(13) ?
    C5 C6 C7 C8 . . . . 53.80(17) ?
    O12 C7 C8 O13 . . . . -61.28(17) ?
    C11 C7 C8 O13 . . . . 55.53(17) ?
    C6 C7 C8 O13 . . . . 178.10(12) ?
    O12 C7 C8 C9 . . . . 65.06(16) ?
    C11 C7 C8 C9 . . . . -178.13(13) ?
    C6 C7 C8 C9 . . . . -55.56(17) ?
    O13 C8 C9 C10 . . . . -176.36(12) ?
    C7 C8 C9 C10 . . . . 57.07(18) ?
    O1 C5 C10 C9 . . . . 174.98(12) ?
    O4 C5 C10 C9 . . . . -68.89(16) ?
    C6 C5 C10 C9 . . . . 52.69(18) ?
    C8 C9 C10 C5 . . . . -55.09(18) ?
loop_
    _geom_hbond_atom_site_label_D
    _geom_hbond_atom_site_label_H
    _geom_hbond_atom_site_label_A
    _geom_hbond_site_symmetry_A
    _geom_hbond_distance_DH
    _geom_hbond_distance_HA
    _geom_hbond_distance_DA
    _geom_hbond_angle_DHA
    _geom_hbond_publ_flag
    O12 H12 O4 . 0.84 2.05 2.7838(16) 146 yes
    O13 H13 O12 4_575 0.84 1.99 2.8093(16) 166 yes
    C6 H6B O1 3_567 0.99 2.61 3.5631(19) 162 yes
_shelx_res_checksum     46280
_iucr_refine_instructions_details
;
TITL mo_150710Oishi_yma2_3_0ma in P2(1)/c
CELL 0.71073   7.7403  18.1498   6.7335  90.000 103.281  90.000
ZERR    4.00   0.0005   0.0011   0.0005   0.000   0.002   0.000
LATT 1
SYMM -X, 0.5+Y, 0.5-Z
SFAC C  H  O
UNIT 36  64  16
L.S. 4
OMIT 0 2 0
BOND $H
ACTA 50
SHEL 20 0.84
CONF
HTAB O12 O4
EQIV $1 x, -y+3/2, z-1/2
HTAB O13 O12_$1
EQIV $2 -x, -y+1, -z+2
HTAB C6 O1_$2
MPLA 3 O4 C5 O1 C2 C3
MPLA 5 O4 C5 C7 O12 H12 C6
FMAP 2
PLAN 5
SIZE 0.28 0.27 0.25
TEMP -183.000
rem EXTI    0.001465
WGHT    0.040700    0.410300
FVAR       0.23759
MOLE 1
O1    3    0.271512    0.553281    1.124311    11.00000    0.01740    0.01860 =
         0.01737    0.00457   -0.00402   -0.00290
C2    1    0.434159    0.588964    1.218646    11.00000    0.01674    0.02197 =
         0.02065   -0.00009   -0.00245   -0.00180
AFIX  23
H2A   2    0.532595    0.572476    1.157960    11.00000   -1.20000
H2B   2    0.466201    0.579616    1.367452    11.00000   -1.20000
AFIX   0
C3    1    0.391392    0.668856    1.173441    11.00000    0.01969    0.02031 =
         0.01864   -0.00218   -0.00118   -0.00225
AFIX  23
H3A   2    0.326976    0.690182    1.270966    11.00000   -1.20000
H3B   2    0.500201    0.698007    1.177199    11.00000   -1.20000
AFIX   0
O4    3    0.281348    0.665759    0.972094    11.00000    0.01665    0.01578 =
         0.01784    0.00190   -0.00215   -0.00574
C5    1    0.187470    0.596335    0.951879    11.00000    0.01566    0.01236 =
         0.01624    0.00407   -0.00012   -0.00290
C6    1   -0.004543    0.608707    0.958514    11.00000    0.01645    0.01295 =
         0.01300   -0.00112    0.00481   -0.00207
AFIX  23
H6A   2   -0.008515    0.636484    1.083921    11.00000   -1.20000
H6B   2   -0.061704    0.560332    0.966329    11.00000   -1.20000
AFIX   0
C7    1   -0.110335    0.650729    0.774059    11.00000    0.01541    0.00985 =
         0.01656    0.00029    0.00416   -0.00084
C8    1   -0.092620    0.612035    0.577424    11.00000    0.01598    0.01141 =
         0.01325    0.00103   -0.00024   -0.00096
AFIX  13
H8    2   -0.142721    0.561368    0.580395    11.00000   -1.20000
AFIX   0
C9    1    0.100886    0.603060    0.569208    11.00000    0.01781    0.01621 =
         0.01471   -0.00199    0.00452   -0.00007
AFIX  23
H9A   2    0.155081    0.652271    0.564919    11.00000   -1.20000
H9B   2    0.107858    0.576387    0.443039    11.00000   -1.20000
AFIX   0
C10   1    0.204694    0.560586    0.754577    11.00000    0.01353    0.01641 =
         0.01877   -0.00054    0.00510    0.00009
AFIX  23
H10A  2    0.159780    0.509388    0.749635    11.00000   -1.20000
H10B  2    0.331530    0.558648    0.749949    11.00000   -1.20000
AFIX   0
C11   1   -0.303269    0.657353    0.785040    11.00000    0.01813    0.02234 =
         0.02330    0.00047    0.00706    0.00173
AFIX 137
H11A  2   -0.310783    0.683794    0.909672    11.00000   -1.50000
H11B  2   -0.354437    0.608034    0.786790    11.00000   -1.50000
H11C  2   -0.369236    0.684509    0.665751    11.00000   -1.50000
AFIX   0
O12   3   -0.043549    0.725239    0.771847    11.00000    0.01764    0.01287 =
         0.01954   -0.00070    0.00209   -0.00111
AFIX 147
H12   2    0.065218    0.725978    0.827972    11.00000   -1.50000
AFIX   0
O13   3   -0.193194    0.647379    0.400084    11.00000    0.01921    0.01705 =
         0.01450    0.00358   -0.00193   -0.00212
AFIX 147
H13   2   -0.144629    0.687485    0.382507    11.00000   -1.50000
AFIX   0
HKLF 4
REM  mo_150710Oishi_yma2_3_0ma in P2(1)/c
REM R1 =  0.0363 for    1205 Fo > 4sig(Fo)  and  0.0596 for all    1612 data
REM    121 parameters refined using      0 restraints
END
WGHT      0.0409      0.2848
REM Highest difference peak  0.246,  deepest hole -0.272,  1-sigma level  0.050
Q1    1  -0.1023  0.6386  0.6693  11.00000  0.05    0.25
Q2    1  -0.0619  0.6272  0.8646  11.00000  0.05    0.22
Q3    1   0.0943  0.6109  0.9507  11.00000  0.05    0.20
Q4    1   0.2731  0.6920  0.8991  11.00000  0.05    0.20
Q5    1   0.0014  0.6069  0.5833  11.00000  0.05    0.20
;
