# Supplementary material for: Crystal structure of (±)-(7RS,8SR)-7-methyl-1,4-dioxa­spiro­[4.5]decane-7,8-diol
Source: Acta Crystallogr E Crystallogr Commun. 2015 Sep 17;71(Pt 10):1181–4. doi: 10.1107/S2056989015016783 (PMC4647432; doi:10.1107/S2056989015016783)
Supplement: Supplementary file 2 [file e-71-01181-Isup2.hkl]

#
# h,k,l, Fc-squared, Fo-squared, sigma(Fo-squared), status flag
#
data_I
_shelx_title ' mo_150710Oishi_yma2_3_0ma in P2(1)/c'
_shelx_refln_list_code          4
_shelx_F_calc_maximum      134.24
_exptl_crystal_F_000       408.00
_reflns_d_resolution_high  0.8400

loop_
 _space_group_symop_operation_xyz
 'x, y, z'
 '-x, y+1/2, -z+1/2'
 '-x, -y, -z'
 'x, -y-1/2, z-1/2'

_cell_length_a     7.7403
_cell_length_b    18.1498
_cell_length_c     6.7335
_cell_angle_alpha  90.000
_cell_angle_beta  103.281
_cell_angle_gamma  90.000

_shelx_F_squared_multiplier     1.000

loop_
 _refln_index_h
 _refln_index_k
 _refln_index_l
 _refln_F_squared_calc
 _refln_F_squared_meas
 _refln_F_squared_sigma
 _refln_observed_status
   1   0   0       5916.21       5318.66       204.46 o
   2   0   0       1130.54       1183.20        31.16 o
   3   0   0         29.59         40.14         2.14 o
   4   0   0        170.54        159.43         4.55 o
   5   0   0         16.50         12.76         3.86 o
   6   0   0        110.41        113.06         5.55 o
   7   0   0         87.66         88.98         6.26 o
   8   0   0        103.25        111.14         8.42 o
   1   1   0         87.94         82.78         1.32 o
   2   1   0       2625.10       2647.50        24.02 o
   3   1   0        546.21        576.64         9.31 o
   4   1   0        374.32        437.26         5.57 o
   5   1   0          2.30          2.33         1.85 o
   6   1   0        132.81        128.21         4.21 o
   7   1   0        191.06        187.91         6.82 o
   8   1   0         32.24         28.82         5.30 o
   1   2   0        127.73        121.85         2.73 o
   2   2   0        545.98        528.97         5.82 o
   3   2   0        876.24        878.59         8.91 o
   4   2   0         21.02         21.06         1.57 o
   5   2   0          8.74         10.17         1.83 o
   6   2   0         10.29          6.90         2.50 o
   7   2   0          2.64         -0.85         3.59 o
   8   2   0          1.07         -4.93         4.93 o
   1   3   0       3399.46       3282.76        38.46 o
   2   3   0         16.01         17.61         0.87 o
   3   3   0         28.49         24.77         1.29 o
   4   3   0         65.35         71.00         2.44 o
   5   3   0        453.20        438.28         6.48 o
   6   3   0         20.23         17.37         2.65 o
   7   3   0         57.68         50.92         4.43 o
   8   3   0         37.87         33.98         5.90 o
   0   4   0      17038.50      15613.35       159.01 o
   1   4   0        506.71        515.11         6.03 o
   2   4   0        304.77        284.61         6.06 o
   3   4   0        350.79        345.56         4.48 o
   4   4   0        237.70        267.09         4.42 o
   5   4   0          3.61          3.47         1.84 o
   6   4   0          0.64          3.82         2.54 o
   7   4   0         43.27         44.10         4.58 o
   8   4   0          2.90          3.48         5.45 o
   1   5   0       3931.34       3983.12        35.78 o
   2   5   0        814.45        789.15        11.99 o
   3   5   0        676.29        679.46         9.67 o
   4   5   0        316.53        303.44         4.75 o
   5   5   0         23.27         24.82         2.11 o
   6   5   0         46.21         49.26         5.47 o
   7   5   0          4.22          7.52         3.86 o
   8   5   0        175.96        208.23         9.32 o
   0   6   0         68.24         66.21         1.79 o
   1   6   0       1139.26       1149.46         9.85 o
   2   6   0       2471.76       2644.89        34.06 o
   3   6   0        158.20        165.49         4.12 o
   4   6   0         91.93         91.47         3.92 o
   5   6   0        163.95        171.17         3.69 o
   6   6   0         16.05         16.56         2.73 o
   7   6   0         53.49         38.87         8.20 o
   8   6   0         31.40         26.49         7.60 o
   1   7   0        338.16        354.08         5.13 o
   2   7   0        354.39        333.60         5.76 o
   3   7   0        181.70        170.94         3.98 o
   4   7   0        562.39        580.98         9.51 o
   5   7   0        251.34        244.83         6.87 o
   6   7   0         19.12          7.81         8.85 o
   7   7   0         68.63         67.08         4.87 o
   8   7   0        120.59        138.12         9.63 o
   0   8   0        359.23        348.89         4.95 o
   1   8   0       2145.19       2271.51        18.93 o
   2   8   0       1541.64       1648.58        15.77 o
   3   8   0         16.08         10.64         2.24 o
   4   8   0        175.81        185.02         5.56 o
   5   8   0          3.45          0.92         3.92 o
   6   8   0         49.01         42.29         5.24 o
   7   8   0         26.81         22.10         5.89 o
   8   8   0          0.00          0.95         6.99 o
   1   9   0       1424.07       1566.80        13.53 o
   2   9   0        348.40        419.33         4.86 o
   3   9   0         84.00         91.70         3.88 o
   4   9   0        230.76        235.39         5.64 o
   5   9   0          3.21          4.73         3.53 o
   6   9   0          7.98          8.30         4.56 o
   7   9   0         22.38         26.18         6.34 o
   8   9   0         29.93         41.13         8.49 o
   0  10   0        691.16        663.95        14.54 o
   1  10   0         70.63         85.14         2.43 o
   2  10   0       2509.50       2635.91        23.29 o
   3  10   0          7.21          3.75         2.48 o
   4  10   0        152.96        150.69         5.38 o
   5  10   0         57.89         52.61         4.38 o
   6  10   0          2.65          8.19         4.79 o
   7  10   0          6.98          2.35         6.56 o
   1  11   0         89.31         82.09         2.46 o
   2  11   0        293.93        314.62         4.40 o
   3  11   0         28.38         26.43         2.75 o
   4  11   0         38.17         41.37         3.35 o
   5  11   0        201.04        199.56         8.44 o
   6  11   0         13.37         25.14        12.90 o
   7  11   0         39.56         40.28         6.88 o
   0  12   0        569.70        604.74         8.34 o
   1  12   0        439.56        446.02         5.34 o
   2  12   0        152.45        167.61         4.67 o
   3  12   0          9.24         15.12         2.73 o
   4  12   0         44.74         46.55         3.95 o
   5  12   0          0.92          5.69         4.51 o
   6  12   0          7.88          2.62         8.25 o
   7  12   0         57.70         60.98         7.70 o
   1  13   0        179.98        193.04         3.72 o
   2  13   0         31.23         41.31         2.26 o
   3  13   0        371.65        382.03         7.11 o
   4  13   0         54.87         53.11         4.21 o
   5  13   0          0.22          9.73         5.56 o
   6  13   0          4.86          7.80         5.24 o
   7  13   0          1.37         -1.32         9.36 o
   0  14   0          9.86         13.74         2.43 o
   1  14   0          0.64          0.50         1.88 o
   2  14   0         52.66         55.45         2.61 o
   3  14   0        154.40        174.04         7.08 o
   4  14   0         13.89         15.55         3.68 o
   5  14   0         25.97         38.35         6.66 o
   6  14   0         27.03         29.37         6.13 o
   1  15   0        455.94        446.61         6.17 o
   2  15   0         60.06         52.53         2.95 o
   3  15   0        154.48        170.35         9.93 o
   4  15   0         34.02         35.33         5.33 o
   5  15   0          2.90          5.04         5.79 o
   6  15   0          7.70          8.78         6.38 o
   0  16   0        814.02        799.82        13.94 o
   1  16   0         55.14         62.16         3.26 o
   2  16   0         16.80         12.98         2.79 o
   3  16   0          0.40         -1.84         3.87 o
   4  16   0         24.22          9.88         5.96 o
   5  16   0          5.28         11.05         6.04 o
   6  16   0          0.19          3.17         6.60 o
   1  17   0         96.05         92.91         3.89 o
   2  17   0         36.37         32.64         4.52 o
   3  17   0         62.39         60.64         7.20 o
   4  17   0         51.85         40.24         7.07 o
   5  17   0          6.72          5.30         5.98 o
   0  18   0       1224.49       1249.64        23.44 o
   1  18   0        217.76        220.10         7.12 o
   2  18   0          6.72          7.24         3.84 o
   3  18   0        339.87        378.38        13.11 o
   4  18   0         77.19         79.31         8.48 o
   1  19   0         90.47        102.06         5.41 o
   2  19   0         18.28         16.95         7.88 o
   3  19   0        178.87        189.90        10.35 o
   4  19   0         32.13         35.46         8.58 o
   0  20   0        348.84        303.21        17.15 o
   1  20   0         58.02         36.21        17.08 o
   2  20   0        164.29        192.56        11.03 o
   3  20   0        152.39        171.79        10.59 o
   1  21   0          0.04          1.47         8.87 o
   2  21   0          7.80          5.89         7.74 o
  -9   1   1         16.20         24.37         6.82 o
  -8   1   1        122.63        100.88         7.11 o
  -7   1   1         39.25         25.71         3.65 o
  -6   1   1        180.81        176.35         4.70 o
  -5   1   1        423.58        433.65         6.03 o
  -4   1   1       3477.82       3647.90        33.55 o
  -3   1   1       3428.51       3605.89        33.49 o
  -2   1   1       3029.66       3103.56        29.98 o
  -1   1   1         13.00          9.31         0.55 o
   0   1   1       1226.54       1224.15        12.99 o
   1   1   1       1029.60       1010.72        13.42 o
   2   1   1        232.30        227.73         3.26 o
   3   1   1         67.66         64.43         2.16 o
   4   1   1         90.68        101.37         3.83 o
   5   1   1         25.45         25.92         2.40 o
   6   1   1        501.48        485.93         8.50 o
   7   1   1        594.58        557.85        12.50 o
   8   1   1         34.74         34.47         6.60 o
  -9   2   1          1.46         -5.42         6.88 o
  -8   2   1         41.32         38.49         5.86 o
  -7   2   1          5.06          9.25         3.55 o
  -6   2   1         57.03         59.85         3.11 o
  -5   2   1        337.78        339.87         5.22 o
  -4   2   1        584.69        626.57         7.13 o
  -3   2   1        445.74        463.59         8.45 o
  -2   2   1         55.16         50.01         1.29 o
  -1   2   1      18019.32      17180.82       151.59 o
   0   2   1        992.72        931.72        10.14 o
   1   2   1         11.11         13.86         0.94 o
   2   2   1         54.08         46.70         1.84 o
   3   2   1       1592.05       1628.72        16.75 o
   4   2   1         41.06         37.68         2.11 o
   5   2   1        702.26        706.85         9.20 o
   6   2   1          1.39          3.59         3.05 o
   7   2   1         61.54         59.60         6.77 o
   8   2   1         30.69         20.51         5.75 o
  -9   3   1         51.59         67.44         7.67 o
  -8   3   1         15.64          0.49         5.12 o
  -7   3   1         99.87         93.46         4.34 o
  -6   3   1          4.74          0.80         2.28 o
  -5   3   1         62.38         58.67         2.47 o
  -4   3   1        933.12        961.77        10.08 o
  -3   3   1       4746.07       5072.62        45.70 o
  -2   3   1         85.40         74.30         1.53 o
  -1   3   1         90.89         72.24         1.40 o
   0   3   1        130.47        119.45         1.59 o
   1   3   1       1887.21       1837.44        19.51 o
   2   3   1        230.07        222.73         3.93 o
   3   3   1          0.06         -0.81         1.14 o
   4   3   1         17.44         11.47         2.51 o
   5   3   1          3.13          3.86         2.13 o
   6   3   1          1.36         -1.32         3.27 o
   7   3   1        235.40        214.02         9.77 o
   8   3   1         20.79         27.29         9.69 o
  -9   4   1          6.56          6.62         9.64 o
  -8   4   1          0.52          4.91         5.84 o
  -7   4   1        221.23        211.39         7.16 o
  -6   4   1         97.23        106.08         3.82 o
  -5   4   1        792.73        786.32         9.02 o
  -4   4   1        293.92        299.89         4.31 o
  -3   4   1       1094.30       1108.69        11.65 o
  -2   4   1         75.57         61.81         1.62 o
  -1   4   1          4.52          5.58         0.71 o
   0   4   1        357.58        371.26         3.56 o
   1   4   1         82.12         80.19         1.79 o
   2   4   1        216.50        217.59         5.90 o
   3   4   1        300.25        280.82         4.19 o
   4   4   1        154.51        153.20         3.53 o
   5   4   1        591.06        608.89         8.39 o
   6   4   1         95.22         94.40         5.12 o
   7   4   1        389.84        363.38        13.06 o
   8   4   1          4.49          8.52         5.71 o
  -8   5   1         16.52         16.08         5.88 o
  -7   5   1          0.13         -3.46         3.46 o
  -6   5   1         30.45         29.44         2.75 o
  -5   5   1       1016.54       1024.57        12.99 o
  -4   5   1         31.26         40.12         1.92 o
  -3   5   1          3.00          4.98         1.06 o
  -2   5   1         19.77         17.77         0.98 o
  -1   5   1        176.05        171.41         2.19 o
   0   5   1        209.67        218.35         2.46 o
   1   5   1        118.64        115.60         2.46 o
   2   5   1        129.31        142.72         2.79 o
   3   5   1          1.63          2.86         1.37 o
   4   5   1        620.96        613.80         8.66 o
   5   5   1        633.71        627.36         8.47 o
   6   5   1       1038.95       1015.09        20.43 o
   7   5   1         77.62         68.29         7.34 o
   8   5   1          0.00          3.67         9.57 o
  -8   6   1         35.60         28.83         6.34 o
  -7   6   1        328.65        299.35         9.76 o
  -6   6   1          9.71          8.80         2.54 o
  -5   6   1        923.30        944.97        11.07 o
  -4   6   1        392.56        367.05         5.18 o
  -3   6   1        100.31        104.41         3.59 o
  -2   6   1          9.42         14.66         1.43 o
  -1   6   1        127.61        124.34         2.59 o
   0   6   1          6.76          6.95         0.70 o
   1   6   1        157.65        140.01         2.74 o
   2   6   1        522.34        500.07         6.02 o
   3   6   1          1.55          2.26         1.24 o
   4   6   1         20.83         25.48         1.87 o
   5   6   1        369.05        373.91         6.26 o
   6   6   1        265.31        270.20        10.22 o
   7   6   1          2.79         -3.36         4.90 o
   8   6   1        233.86        283.76        14.38 o
  -8   7   1         20.32         12.46        10.01 o
  -7   7   1          6.49          5.15         3.31 o
  -6   7   1         83.94         79.82         3.86 o
  -5   7   1        970.32        940.14        14.04 o
  -4   7   1         25.22         27.68         2.57 o
  -3   7   1        292.11        300.15         4.25 o
  -2   7   1        148.11        162.47         3.12 o
  -1   7   1         68.82         60.37         1.39 o
   0   7   1        328.63        319.78         3.23 o
   1   7   1         73.43         74.45         1.79 o
   2   7   1        106.65         92.56         2.39 o
   3   7   1        322.16        328.04         4.72 o
   4   7   1         33.43         34.71         1.93 o
   5   7   1         17.37         20.98         2.35 o
   6   7   1         10.92          9.21         2.86 o
   7   7   1        231.31        233.29        13.95 o
   8   7   1        263.76        272.44        24.42 o
  -8   8   1         21.86          5.47        12.37 o
  -7   8   1         58.98         54.15         8.12 o
  -6   8   1         30.00         36.68         5.96 o
  -5   8   1        117.55        123.60         6.49 o
  -4   8   1          7.05          9.91         2.52 o
  -3   8   1        350.68        344.38         4.80 o
  -2   8   1        211.51        228.19         3.47 o
  -1   8   1         31.47         30.57         1.22 o
   0   8   1        248.39        241.03         2.79 o
   1   8   1       2927.28       3011.31        26.23 o
   2   8   1          2.99         -0.17         1.21 o
   3   8   1         13.95          9.99         2.34 o
   4   8   1        198.55        193.32         5.80 o
   5   8   1        591.56        595.70        12.35 o
   6   8   1          5.95          1.15         5.11 o
   7   8   1        266.35        274.64        15.19 o
  -8   9   1         65.94         72.01        10.72 o
  -7   9   1        121.27        118.49         9.53 o
  -6   9   1       1978.35       2007.23        41.67 o
  -5   9   1       2108.85       2138.54        27.67 o
  -4   9   1          3.55          5.27         2.26 o
  -3   9   1         45.25         41.17         1.72 o
  -2   9   1       1551.61       1554.98        14.26 o
  -1   9   1          6.98          6.17         1.02 o
   0   9   1        662.54        635.72         5.72 o
   1   9   1        381.42        390.52         4.50 o
   2   9   1          8.49         12.09         1.49 o
   3   9   1        271.64        292.82         6.51 o
   4   9   1         94.64        100.99         4.95 o
   5   9   1        495.38        513.47        12.97 o
   6   9   1         34.87         41.61         6.17 o
   7   9   1        329.61        365.50        22.68 o
  -8  10   1         49.73         48.28        13.59 o
  -7  10   1          4.04          4.84         5.79 o
  -6  10   1         59.22         61.12         5.14 o
  -5  10   1          3.59          4.02         3.24 o
  -4  10   1         26.47         28.06         2.71 o
  -3  10   1        394.30        442.13         7.34 o
  -2  10   1       1652.69       1736.00        15.90 o
  -1  10   1         58.14         59.51         1.81 o
   0  10   1        597.66        596.84         5.86 o
   1  10   1        409.47        417.96         4.87 o
   2  10   1        328.91        341.73         4.62 o
   3  10   1          0.89         -2.57         2.57 o
   4  10   1          0.94         -0.44         3.24 o
   5  10   1         71.93         69.62         5.29 o
   6  10   1         89.11         79.32         6.22 o
   7  10   1          0.12         -8.56         8.56 o
  -7  11   1          0.05          1.60         5.64 o
  -6  11   1        183.79        187.45        15.11 o
  -5  11   1        110.77        104.36         5.90 o
  -4  11   1        489.48        473.54         7.61 o
  -3  11   1         85.19         98.77         3.13 o
  -2  11   1        786.82        831.99         8.61 o
  -1  11   1         39.31         42.61         1.69 o
   0  11   1         84.64         86.43         2.33 o
   1  11   1          1.13          0.56         1.39 o
   2  11   1         64.26         68.65         2.48 o
   3  11   1         86.22         84.02         4.25 o
   4  11   1        708.32        706.60        30.00 o
   5  11   1        528.72        478.80        32.07 o
   6  11   1         31.79         35.07         7.26 o
   7  11   1          1.05          2.76         6.40 o
  -7  12   1         11.66          2.06         5.48 o
  -6  12   1          7.41         10.05         5.68 o
  -5  12   1          1.27          5.05         4.06 o
  -4  12   1          4.33          2.44         3.15 o
  -3  12   1         12.22         12.56         1.62 o
  -2  12   1        120.26        109.60         2.92 o
  -1  12   1        216.91        218.69         3.50 o
   0  12   1        164.51        158.50         3.24 o
   1  12   1          6.57          7.12         1.65 o
   2  12   1        129.04        122.78         3.42 o
   3  12   1        230.15        228.08         7.13 o
   4  12   1          5.11         -4.21         4.63 o
   5  12   1          5.68         -2.26         5.80 o
   6  12   1          1.59          3.99         6.44 o
   7  12   1          0.03          7.34         7.17 o
  -7  13   1          1.56          0.52         8.11 o
  -6  13   1        310.08        309.11        16.08 o
  -5  13   1        178.21        164.37        11.48 o
  -4  13   1          0.69          4.17         3.13 o
  -3  13   1        424.41        406.47         5.21 o
  -2  13   1          4.59          3.95         1.74 o
  -1  13   1          1.33          1.74         1.62 o
   0  13   1         13.23         12.47         1.81 o
   1  13   1         13.15         15.65         1.99 o
   2  13   1          2.26          3.62         1.95 o
   3  13   1        192.20        185.13         5.94 o
   4  13   1        428.62        410.73        27.37 o
   5  13   1        496.64        484.27        15.22 o
   6  13   1         56.24         60.92         6.76 o
  -7  14   1        132.84        140.84        18.25 o
  -6  14   1         48.69         32.96        10.71 o
  -4  14   1          3.14         -1.00         3.01 o
  -3  14   1         51.30         47.68         2.38 o
  -2  14   1         73.16         77.23         2.80 o
  -1  14   1        479.25        454.82         5.97 o
   0  14   1        131.48        134.34         3.56 o
   1  14   1         84.81         84.70         2.90 o
   2  14   1          0.13          1.41         2.26 o
   3  14   1        329.99        330.27        10.49 o
   4  14   1        249.09        273.72        13.28 o
   5  14   1        280.71        262.58        11.01 o
   6  14   1         13.69         15.34         6.55 o
  -6  15   1        296.20        307.13        17.18 o
  -5  15   1        217.52        222.20        15.68 o
  -4  15   1         56.38         33.96        13.25 o
  -3  15   1        165.48        146.20         7.52 o
  -2  15   1        154.22        164.69         4.14 o
  -1  15   1         56.76         53.07         2.81 o
   0  15   1        246.28        236.95         4.90 o
   1  15   1        154.80        152.59         4.38 o
   2  15   1         35.72         37.34         3.36 o
   3  15   1         10.49         10.66         4.57 o
   4  15   1        123.55        116.26         6.91 o
   5  15   1         40.89         37.38         5.87 o
   6  15   1          0.18         15.33         8.78 o
  -6  16   1         17.29         20.76         9.78 o
  -5  16   1         47.07         58.32         7.94 o
  -3  16   1         40.28          8.55         5.56 o
  -2  16   1          0.61         -0.09         3.01 o
  -1  16   1        388.94        381.57         6.29 o
   0  16   1        104.78        102.31         3.62 o
   1  16   1          0.35         -0.85         2.79 o
   2  16   1        167.30        194.66         6.86 o
   3  16   1          3.83         -4.95         5.50 o
   4  16   1          7.39          2.94         5.42 o
   5  16   1          4.75         13.69         6.08 o
  -5  17   1         50.22         38.51         8.32 o
  -4  17   1        230.64        255.13        14.83 o
  -3  17   1          8.34          2.62         3.27 o
  -2  17   1         39.93         42.95         3.87 o
  -1  17   1          0.03          6.18         2.98 o
   0  17   1         81.93         89.72         4.81 o
   1  17   1          2.76          1.92         3.40 o
   2  17   1         53.11         46.87         6.14 o
   3  17   1         65.87         77.52         6.56 o
   4  17   1         27.46         21.41         6.54 o
   5  17   1         18.04         16.94         7.42 o
  -5  18   1        134.39        147.22        10.63 o
  -4  18   1        269.51        302.41        13.34 o
  -3  18   1         32.36         19.90        16.77 o
  -2  18   1          0.96         -0.71         3.84 o
  -1  18   1         82.73         66.73         4.89 o
   0  18   1          2.30         -3.69         3.69 o
   1  18   1         18.82         14.76         3.84 o
   2  18   1          1.90         -1.27         3.92 o
   3  18   1        112.74        111.95         7.31 o
   4  18   1          2.01          4.73         7.38 o
  -4  19   1        434.18        446.83        19.88 o
  -3  19   1         62.53         64.36        10.99 o
  -2  19   1         76.77         89.78         9.01 o
  -1  19   1          2.80          5.01         9.68 o
   0  19   1         53.67         49.34         5.16 o
   1  19   1         47.20         43.62         6.19 o
   2  19   1         11.08         15.23         4.91 o
   3  19   1         94.25        102.77         9.56 o
  -3  20   1         15.28         13.54        12.92 o
  -2  20   1         17.14         10.42         7.50 o
  -1  20   1         53.53          1.55        10.98 o
   0  20   1        170.29        168.57        10.92 o
   1  20   1          3.15          8.82         6.23 o
   2  20   1          1.64          2.44         6.56 o
  -2  21   1          0.17          7.47         7.71 o
  -1  21   1          0.01         -1.59        13.11 o
   0  21   1          9.13         13.76        10.14 o
   1  21   1         12.35          2.84         6.21 o
  -9   0   2          9.53         -2.23         9.61 o
  -8   0   2        267.62        293.31        16.34 o
  -7   0   2         12.49         24.54         5.29 o
  -6   0   2         52.27         48.10         4.32 o
  -5   0   2          0.13         -1.66         2.64 o
  -4   0   2        108.94        133.77         4.30 o
  -3   0   2        169.04        160.37         4.05 o
  -2   0   2        739.16        682.20        10.13 o
  -1   0   2       7072.80       7182.78        90.39 o
   0   0   2        469.60        447.24        10.65 o
   1   0   2        375.60        346.17        11.87 o
   2   0   2        243.12        225.21         6.70 o
   3   0   2          0.01          1.40         2.13 o
   4   0   2        179.03        169.54         6.28 o
   5   0   2        124.25        118.78         6.20 o
   6   0   2         21.25         26.79         6.63 o
   7   0   2         52.24         45.34         7.38 o
   8   0   2          0.00         -9.80         9.80 o
  -9   1   2          0.71         -5.91         6.84 o
  -8   1   2          1.42         18.66         9.24 o
  -7   1   2         20.64         16.97         3.47 o
  -6   1   2         27.47         27.41         2.76 o
  -5   1   2        329.23        326.29         5.22 o
  -4   1   2       2818.09       2946.89        27.58 o
  -3   1   2         65.73         47.50         1.74 o
  -2   1   2          3.38          2.45         0.84 o
  -1   1   2       2920.11       2906.50        24.96 o
   0   1   2        227.73        213.81         3.77 o
   1   1   2         63.55         69.54         2.65 o
   2   1   2       1174.72       1317.03        18.14 o
   3   1   2          1.11          0.28         1.56 o
   4   1   2        288.22        292.24         5.63 o
   5   1   2          1.05          3.55         2.62 o
   6   1   2        561.87        554.42        11.77 o
   7   1   2         14.85         13.09         5.28 o
   8   1   2        226.77        241.82        11.83 o
  -9   2   2          0.36          3.44         6.75 o
  -8   2   2         18.31         19.10         4.84 o
  -7   2   2         86.39         99.51         4.54 o
  -6   2   2        123.82        127.91         4.17 o
  -5   2   2         27.23         26.34         2.20 o
  -4   2   2         37.78         34.53         1.86 o
  -3   2   2          5.32          3.76         1.09 o
  -2   2   2        555.98        540.66         6.32 o
  -1   2   2       1282.65       1287.31        11.64 o
   0   2   2        388.86        344.88         5.86 o
   1   2   2        766.48        738.75        12.17 o
   2   2   2       1649.36       1737.29        21.07 o
   3   2   2        929.87        957.91        20.19 o
   4   2   2        215.03        220.62         4.92 o
   5   2   2        124.63        121.02         4.67 o
   6   2   2        141.79        128.21         5.82 o
   7   2   2          7.13         15.23         7.03 o
   8   2   2          1.83         11.15         6.93 o
  -9   3   2          0.20         -1.52         6.57 o
  -8   3   2         39.37         63.63         5.67 o
  -7   3   2        161.01        180.18         5.96 o
  -6   3   2         64.17         63.74         3.34 o
  -5   3   2          6.73          8.08         1.92 o
  -4   3   2          7.48         10.79         1.50 o
  -3   3   2        530.57        508.92         5.89 o
  -2   3   2          1.38          1.99         0.99 o
  -1   3   2        224.69        216.19         3.59 o
   0   3   2        750.07        701.96         8.43 o
   1   3   2          2.02          1.46         1.12 o
   2   3   2          7.42          7.21         1.49 o
   3   3   2         14.53         18.17         2.32 o
   4   3   2          0.66          2.73         2.19 o
   5   3   2       1547.00       1554.60        18.80 o
   6   3   2        819.17        778.78        14.34 o
   7   3   2         11.93         20.70         6.57 o
   8   3   2          0.23          6.87         7.14 o
  -9   4   2         45.77         42.92         8.74 o
  -8   4   2         11.64          8.71         4.66 o
  -7   4   2         12.07         10.25         3.44 o
  -6   4   2         94.64        100.28         3.63 o
  -5   4   2          0.90          1.68         1.86 o
  -4   4   2         10.73         11.39         1.57 o
  -3   4   2         94.95         88.42         2.31 o
  -2   4   2        128.46        131.29         2.09 o
  -1   4   2       4502.36       4578.08        35.10 o
   0   4   2       1891.29       1886.98        17.72 o
   1   4   2       1416.21       1460.47        16.32 o
   2   4   2         34.64         38.58         2.18 o
   3   4   2          4.83          7.04         1.88 o
   4   4   2        767.76        765.87        11.47 o
   5   4   2        176.13        178.53         5.48 o
   6   4   2          5.76          2.96         3.64 o
   7   4   2         23.61         28.96         5.74 o
  -8   5   2         51.44         56.37         6.00 o
  -7   5   2         27.67         28.03         5.41 o
  -6   5   2        392.42        368.73         7.14 o
  -5   5   2         96.12        104.60         3.36 o
  -4   5   2        714.27        710.67         8.08 o
  -3   5   2        716.74        730.58         8.36 o
  -2   5   2       2520.95       2541.53        22.06 o
  -1   5   2       1318.52       1388.81        11.24 o
   0   5   2       1380.10       1404.14        12.74 o
   1   5   2       1197.52       1231.93        14.09 o
   2   5   2       1405.14       1570.70        19.35 o
   3   5   2        148.33        156.26         3.97 o
   4   5   2        182.19        184.94         4.50 o
   5   5   2         18.55         16.80         3.16 o
   6   5   2        442.90        437.94        15.06 o
   7   5   2        135.61        139.36         7.47 o
  -8   6   2        160.28        170.87         8.18 o
  -7   6   2         38.85         45.54         4.51 o
  -6   6   2         32.04         38.95         3.36 o
  -5   6   2         36.04         35.00         2.28 o
  -4   6   2         33.37         32.75         1.89 o
  -3   6   2         71.65         62.86         2.41 o
  -2   6   2          9.52          7.70         1.24 o
  -1   6   2          0.05          0.24         0.82 o
   0   6   2          1.38          1.51         0.93 o
   1   6   2        962.28       1035.95        12.23 o
   2   6   2        300.45        313.82         4.80 o
   3   6   2          2.58          3.06         1.74 o
   4   6   2       1373.42       1413.58        15.86 o
   5   6   2        311.81        317.33         6.79 o
   6   6   2        266.07        265.68         8.65 o
   7   6   2          1.44          5.71         5.12 o
  -8   7   2          0.11         10.98         6.41 o
  -7   7   2         81.95         64.28         7.63 o
  -6   7   2        885.81        867.88        13.88 o
  -5   7   2        111.72        105.92         3.63 o
  -4   7   2          0.00         -0.14         1.63 o
  -3   7   2        352.04        338.98         4.56 o
  -2   7   2        175.82        169.79         3.19 o
  -1   7   2        175.06        167.09         2.62 o
   0   7   2          7.44          7.26         1.06 o
   1   7   2        100.74        104.27         2.75 o
   2   7   2        320.27        347.58         5.72 o
   3   7   2          8.99          7.28         1.82 o
   4   7   2        496.50        491.10        10.38 o
   5   7   2        561.90        569.50         9.69 o
   6   7   2        171.24        180.66         7.64 o
   7   7   2          0.01          3.62         7.04 o
  -8   8   2         24.77         21.25         7.36 o
  -7   8   2          9.13          6.92         4.34 o
  -6   8   2         79.10         82.92         4.17 o
  -5   8   2         54.35         50.78         2.82 o
  -4   8   2         91.57         86.10         2.73 o
  -3   8   2         14.54         10.16         1.76 o
  -2   8   2        119.75        121.90         2.95 o
  -1   8   2         65.39         56.27         1.87 o
   0   8   2        299.48        289.38         3.92 o
   1   8   2         95.92         95.21         2.55 o
   2   8   2         47.12         42.39         2.27 o
   3   8   2         71.38         66.89         2.85 o
   4   8   2         47.48         49.51         2.75 o
   5   8   2        306.17        297.75         6.73 o
   6   8   2          4.49          8.25         4.58 o
   7   8   2        150.51        148.23         9.78 o
  -8   9   2          6.16          6.76         7.47 o
  -7   9   2         12.43         21.20         7.10 o
  -6   9   2        111.50         98.32        12.93 o
  -5   9   2         54.12         55.87         2.92 o
  -4   9   2          8.82          7.31         1.65 o
  -3   9   2          4.09          3.30         1.70 o
  -2   9   2        135.54        127.86         3.22 o
  -1   9   2         33.36         36.36         1.66 o
   0   9   2        234.90        231.19         3.36 o
   1   9   2         35.17         42.14         1.84 o
   2   9   2         43.20         43.02         2.36 o
   3   9   2        265.63        255.93         4.86 o
   4   9   2         71.81         62.97         3.23 o
   5   9   2          9.91         11.32         2.72 o
   6   9   2         47.30         58.96         8.87 o
   7   9   2          0.04         -1.66         7.99 o
  -8  10   2          0.59         -9.10        14.17 o
  -7  10   2         54.30         51.58         9.94 o
  -6  10   2          0.77         -1.13         4.53 o
  -5  10   2          9.40          3.70         1.89 o
  -4  10   2          3.13          1.81         1.62 o
  -3  10   2        155.78        138.52         3.76 o
  -2  10   2         31.60         36.96         2.32 o
  -1  10   2         19.02         18.95         1.56 o
   0  10   2        589.71        617.74         6.75 o
   1  10   2       2825.85       3027.96        25.49 o
   2  10   2         57.20         62.85         2.68 o
   3  10   2        263.22        262.08         5.74 o
   4  10   2        125.41        121.70         4.43 o
   5  10   2          0.46         -4.93         4.93 o
   6  10   2         38.81         57.90         9.89 o
   7  10   2         12.87          4.21         7.36 o
  -7  11   2        111.37         93.50        15.06 o
  -6  11   2        594.03        491.78        53.20 o
  -5  11   2        127.23        122.32         7.50 o
  -4  11   2        238.84        236.33         4.19 o
  -3  11   2        174.91        164.89         4.15 o
  -2  11   2         73.23         62.57         2.66 o
  -1  11   2        300.38        303.68         4.39 o
   0  11   2        109.45        109.04         2.74 o
   1  11   2         19.68         17.97         1.79 o
   2  11   2          2.23         -0.47         1.91 o
   3  11   2         55.29         54.95         2.73 o
   4  11   2        744.04        712.70        19.90 o
   5  11   2        190.24        169.40        19.12 o
   6  11   2        227.44        255.93        10.73 o
  -7  12   2         53.31         34.82         9.79 o
  -6  12   2         34.71         32.91         7.47 o
  -5  12   2         36.77         37.00         8.33 o
  -4  12   2         48.04         52.68         3.13 o
  -3  12   2        242.69        235.46         5.77 o
  -2  12   2        243.89        224.83         4.73 o
  -1  12   2         10.11         10.05         1.81 o
   0  12   2          3.55          2.38         1.57 o
   1  12   2         84.61         89.48         2.88 o
   2  12   2        144.58        142.17         3.96 o
   3  12   2        249.58        243.26         5.80 o
   4  12   2        182.61        180.02        11.07 o
   5  12   2          6.44          3.16        12.84 o
   6  12   2          0.16          3.94         8.09 o
  -7  13   2        124.24        136.58        19.63 o
  -6  13   2         17.36         12.72         4.69 o
  -5  13   2         62.87         73.10        13.20 o
  -4  13   2        208.10        198.24         7.39 o
  -3  13   2        220.51        214.95         5.48 o
  -2  13   2         22.00         21.40         2.40 o
  -1  13   2        268.67        273.24         4.16 o
   0  13   2          0.12          1.47         1.76 o
   1  13   2        341.57        354.63         5.39 o
   2  13   2        479.79        496.11         7.26 o
   3  13   2        662.81        650.99         9.04 o
   4  13   2        301.84        296.38        17.01 o
   5  13   2          3.17         -1.91         5.38 o
   6  13   2         12.28         15.78         7.07 o
  -6  14   2         19.41         21.44         9.43 o
  -5  14   2         34.42         49.63         7.57 o
  -4  14   2         68.44         77.35         9.04 o
  -3  14   2         64.74         63.92         3.93 o
  -2  14   2         38.50         35.05         2.89 o
  -1  14   2        140.42        130.72         3.40 o
   0  14   2        874.45        908.26         9.90 o
   1  14   2        875.77        863.76        10.28 o
   2  14   2        210.77        218.76         6.06 o
   3  14   2          8.71          8.66         2.88 o
   4  14   2          0.09         -0.89         8.15 o
   5  14   2         19.88         20.92         6.98 o
  -6  15   2         16.31         27.33         8.10 o
  -5  15   2         39.79         33.49         6.74 o
  -3  15   2          0.00         -3.73         3.73 o
  -2  15   2          5.87          5.95         2.84 o
  -1  15   2        360.55        359.42         6.56 o
   0  15   2        612.70        634.47         8.41 o
   1  15   2         15.76         13.80         2.91 o
   2  15   2        584.86        571.38        13.09 o
   3  15   2         67.31         57.18         3.52 o
   4  15   2        170.31        191.38        19.51 o
   5  15   2         33.15         18.70         8.08 o
  -6  16   2         49.49         45.71         9.17 o
  -5  16   2         64.43         66.15        10.25 o
  -4  16   2         22.62         10.02         5.47 o
  -3  16   2          0.05          0.20         3.98 o
  -2  16   2        173.53        160.79         5.72 o
  -1  16   2          3.57          0.37         2.96 o
   0  16   2          5.96         11.84         2.86 o
   1  16   2          9.36         11.25         3.31 o
   2  16   2        454.55        472.07        11.04 o
   3  16   2        412.25        406.24        11.38 o
   4  16   2         35.48         38.51         7.20 o
   5  16   2         85.89         83.61         8.09 o
  -5  17   2         88.36         92.68        10.40 o
  -4  17   2        318.49        307.09        24.27 o
  -3  17   2          0.33          0.65         4.53 o
  -2  17   2         42.23         48.55         4.63 o
  -1  17   2        318.21        329.70        10.57 o
   0  17   2          3.90          6.11         3.38 o
   1  17   2        203.22        209.85         7.45 o
   2  17   2         39.86         30.05         5.62 o
   3  17   2         33.60         28.01         6.44 o
   4  17   2          1.95         12.12         7.49 o
  -4  18   2         22.40         15.83        10.25 o
  -3  18   2          0.01          4.70         5.19 o
  -2  18   2         17.16         16.34         4.90 o
  -1  18   2          5.35         14.52         6.63 o
   0  18   2         12.63         16.65         9.56 o
   1  18   2          5.61         10.78         6.52 o
   2  18   2         98.50        100.03         7.53 o
   3  18   2         10.29          1.46         6.74 o
  -4  19   2        147.88        168.89        13.10 o
  -3  19   2         46.09         55.59        10.68 o
  -2  19   2          3.67         -2.44         7.76 o
  -1  19   2         28.44         40.83         7.85 o
   0  19   2         73.23         87.04         8.34 o
   1  19   2          4.91         15.72         5.57 o
   2  19   2        200.14        210.40        13.14 o
   3  19   2         79.05         67.27         8.50 o
  -3  20   2         10.14         12.77         8.05 o
  -2  20   2        137.74        167.50        10.38 o
  -1  20   2        299.74        149.52        16.65 o
   0  20   2         41.27         30.11        23.38 o
   1  20   2          2.49         15.01        12.79 o
   2  20   2          4.32          2.69         7.72 o
  -9   1   3         28.74         41.04         7.72 o
  -8   1   3          5.03         -0.64         5.93 o
  -7   1   3         42.72         44.49         4.22 o
  -6   1   3        302.91        278.29         5.85 o
  -5   1   3        275.93        277.52         5.18 o
  -4   1   3        276.75        285.73         4.71 o
  -3   1   3        263.80        266.31         4.22 o
  -2   1   3          6.21          6.52         1.14 o
  -1   1   3         49.14         51.50         2.16 o
   0   1   3        152.17        155.80         4.75 o
   1   1   3        493.16        477.67        10.63 o
   2   1   3          7.95          7.09         2.25 o
   3   1   3         88.85         92.58         3.54 o
   4   1   3          4.33          3.28         2.88 o
   5   1   3         14.23         10.07         3.82 o
   6   1   3         84.18         83.08         7.22 o
   7   1   3         10.02          5.98         5.88 o
  -9   2   3          1.49         -3.17         6.82 o
  -8   2   3         20.18         30.16         5.54 o
  -7   2   3        167.54        164.73         5.77 o
  -6   2   3        368.20        367.63         6.68 o
  -5   2   3         61.05         58.47         2.76 o
  -4   2   3         32.54         28.95         2.02 o
  -3   2   3         81.28         81.99         2.59 o
  -2   2   3       1417.23       1526.40        15.11 o
  -1   2   3         60.36         73.29         2.19 o
   0   2   3          1.87          5.89         5.65 o
   1   2   3          6.75          2.52         2.01 o
   2   2   3        411.31        398.52         7.05 o
   3   2   3        314.25        318.60         6.71 o
   4   2   3        402.27        417.10         8.35 o
   5   2   3         12.42         10.22         3.75 o
   6   2   3          0.15         -2.75         4.77 o
   7   2   3          0.00         -3.71         5.62 o
  -9   3   3         23.38         44.42         7.71 o
  -8   3   3         18.98         23.61         5.49 o
  -7   3   3          0.70          6.18         3.71 o
  -6   3   3         33.60         33.16         3.06 o
  -5   3   3         11.25         10.54         2.19 o
  -4   3   3        450.44        435.65         8.05 o
  -3   3   3        131.08        129.75         2.82 o
  -2   3   3       1738.04       1765.73        17.19 o
  -1   3   3       3080.34       3299.82        30.46 o
   0   3   3         24.96         24.62         2.00 o
   1   3   3       3443.10       3871.15        45.09 o
   2   3   3         69.66         71.12         3.43 o
   3   3   3        106.28        100.78         4.24 o
   4   3   3        363.13        345.10         7.16 o
   5   3   3          0.01          1.36         3.86 o
   6   3   3          1.27          2.29         4.96 o
   7   3   3         99.84        101.18         7.51 o
  -8   4   3        137.07        147.80         7.15 o
  -7   4   3          0.32          2.35         3.65 o
  -6   4   3        411.46        417.46         7.13 o
  -5   4   3        204.42        193.39         4.52 o
  -4   4   3       1527.00       1509.50        15.32 o
  -3   4   3         86.72         82.33         2.34 o
  -2   4   3       1103.82       1134.92        11.67 o
  -1   4   3         36.49         36.94         1.73 o
   0   4   3        350.70        345.33         6.18 o
   1   4   3       1937.33       2042.56        22.82 o
   2   4   3        653.28        701.46        10.47 o
   3   4   3        485.84        519.10         9.44 o
   4   4   3         36.61         37.73         3.17 o
   5   4   3        284.09        257.16         7.62 o
   6   4   3        197.64        182.56         7.69 o
   7   4   3          2.04          6.32         6.88 o
  -8   5   3         22.47         30.07         5.86 o
  -7   5   3          2.65          1.03         4.13 o
  -6   5   3        255.95        254.88         6.10 o
  -5   5   3        562.31        563.77         7.58 o
  -4   5   3        669.42        636.33         7.70 o
  -3   5   3         13.26          9.00         1.26 o
  -2   5   3        262.44        251.87         3.55 o
  -1   5   3        213.40        214.63         3.41 o
   0   5   3         53.19         56.70         2.28 o
   1   5   3        117.85        120.90         3.60 o
   2   5   3         33.14         32.07         2.37 o
   3   5   3         15.34         14.70         2.81 o
   4   5   3        265.59        258.46         7.10 o
   5   5   3         39.20         37.89         5.45 o
   6   5   3         28.89         28.06         5.12 o
   7   5   3          6.52          2.40         6.22 o
  -8   6   3          0.90          3.58         5.22 o
  -7   6   3         31.21         27.64         4.49 o
  -6   6   3        232.24        244.23         7.68 o
  -5   6   3          8.18          9.37         2.15 o
  -4   6   3        178.82        171.34         3.60 o
  -3   6   3          0.00         19.55         2.32 o
  -2   6   3         34.62         37.50         1.61 o
  -1   6   3       1275.29       1306.33        12.34 o
   0   6   3       1256.66       1337.76        12.65 o
   1   6   3         77.89         73.57         3.06 o
   2   6   3        152.16        157.53         4.31 o
   3   6   3        271.25        269.94         5.81 o
   4   6   3         21.15         24.53         3.54 o
   5   6   3          3.59          4.60         4.07 o
   6   6   3          2.62          6.18         5.32 o
   7   6   3         14.41         17.05         9.57 o
  -8   7   3          5.41          6.14         7.53 o
  -7   7   3         41.73         53.09         5.29 o
  -6   7   3          6.97          6.89         3.96 o
  -5   7   3         70.12         64.38         3.14 o
  -4   7   3        496.93        507.48         5.89 o
  -3   7   3        812.07        841.46         8.76 o
  -2   7   3        113.78        125.54         3.17 o
  -1   7   3       1032.94       1064.12        10.47 o
   0   7   3        229.80        233.64         3.73 o
   1   7   3       1064.23       1118.44        13.75 o
   2   7   3          1.26          4.79         2.12 o
   3   7   3        414.21        407.70         7.34 o
   4   7   3         57.27         62.12         4.35 o
   5   7   3         57.63         54.35         5.00 o
   6   7   3         55.03         50.60         5.98 o
   7   7   3          0.32         -1.29        11.96 o
  -8   8   3          9.94         13.99        14.74 o
  -7   8   3         24.99         13.94         5.91 o
  -6   8   3        338.96        348.10         8.34 o
  -5   8   3         20.04         24.50         2.54 o
  -4   8   3        531.48        536.91         6.63 o
  -3   8   3        313.83        307.01         5.16 o
  -2   8   3         71.56         68.42         2.55 o
  -1   8   3         59.16         65.20         2.10 o
   0   8   3       1620.63       1729.05        16.11 o
   1   8   3        104.48        114.50         3.64 o
   2   8   3        252.61        264.30         6.33 o
   3   8   3        493.40        529.20         8.53 o
   4   8   3          3.95          7.58         3.31 o
   5   8   3          7.94         10.30         4.50 o
   6   8   3        327.68        335.64        12.76 o
  -8   9   3         16.76         15.15         7.38 o
  -7   9   3          4.11          1.97         4.62 o
  -6   9   3         77.95         68.44         5.94 o
  -5   9   3          0.16         -0.54         2.28 o
  -4   9   3          6.77          4.96         2.34 o
  -3   9   3          2.70          1.69         1.95 o
  -2   9   3         52.13         52.41         2.47 o
  -1   9   3         78.42         72.09         2.20 o
   0   9   3         69.84         77.64         2.63 o
   1   9   3          0.02         -0.90         1.78 o
   2   9   3          3.73          2.36         2.58 o
   3   9   3          3.40          2.18         3.05 o
   4   9   3         29.36         33.81         4.56 o
   5   9   3        299.26        318.21         8.43 o
   6   9   3        185.19        189.07         9.27 o
  -7  10   3         33.76         22.34         8.79 o
  -6  10   3         90.08         81.49        14.88 o
  -5  10   3         19.93         14.09         4.22 o
  -4  10   3         90.48         83.92         3.72 o
  -3  10   3         84.66         85.37         3.32 o
  -2  10   3         78.49         85.71         3.18 o
  -1  10   3          3.29          5.07         2.02 o
   0  10   3         44.27         46.46         2.20 o
   1  10   3         16.18         14.53         2.18 o
   2  10   3          6.38          4.67         2.58 o
   3  10   3        369.56        367.40         9.31 o
   4  10   3          0.19          4.81         3.34 o
   5  10   3         23.42         22.07         4.34 o
   6  10   3         60.61         84.85         7.72 o
  -7  11   3         77.08         87.96         8.77 o
  -6  11   3        117.99        121.18        18.25 o
  -5  11   3         49.51         44.22         4.16 o
  -4  11   3        410.18        396.91         7.62 o
  -3  11   3        227.27        231.23         5.17 o
  -2  11   3          4.52          3.92         2.19 o
  -1  11   3          6.11          4.46         2.17 o
   0  11   3        147.79        143.89         3.77 o
   1  11   3        397.47        404.64         6.35 o
   2  11   3        332.51        327.09         6.40 o
   3  11   3          6.06          7.51         3.31 o
   4  11   3          9.58         13.62         3.64 o
   5  11   3         12.58          0.51         4.06 o
   6  11   3         41.53         40.02         7.55 o
  -7  12   3         17.95          0.58         7.94 o
  -6  12   3          0.00         -2.07         3.09 o
  -5  12   3          1.71          8.40         3.46 o
  -4  12   3         28.25         30.03         3.65 o
  -3  12   3        351.61        340.72         8.20 o
  -2  12   3          0.89          0.03         2.37 o
  -1  12   3       1121.92       1136.00        12.74 o
   0  12   3       3500.20       3589.34        32.01 o
   1  12   3        512.35        505.57         7.49 o
   2  12   3         27.95         25.75         3.04 o
   3  12   3         42.39         39.80         5.42 o
   4  12   3         87.80        102.00         5.17 o
   5  12   3          5.02          8.98         6.83 o
  -7  13   3         43.40         60.92        12.68 o
  -6  13   3          0.27         -1.63         7.01 o
  -5  13   3        159.59        152.00        15.06 o
  -4  13   3         56.55         63.08         4.96 o
  -3  13   3        134.26        132.31         5.50 o
  -2  13   3        430.40        417.46         7.96 o
  -1  13   3        754.30        749.72        10.42 o
   0  13   3         61.27         55.79         3.21 o
   1  13   3        279.89        269.24         5.77 o
   2  13   3          7.76          7.84         3.09 o
   3  13   3          0.76         -1.63         3.63 o
   4  13   3         90.87         95.24         6.58 o
   5  13   3          8.83          9.01         6.75 o
  -6  14   3        101.11        106.29         8.89 o
  -5  14   3        142.99        132.39         8.53 o
  -4  14   3        330.83        296.39        28.39 o
  -3  14   3        448.96        450.72         9.46 o
  -2  14   3         90.48         86.29         4.75 o
  -1  14   3          4.17          1.56         3.40 o
   0  14   3         17.47         16.11         2.77 o
   1  14   3        716.97        722.90        10.94 o
   2  14   3        286.75        258.32         8.43 o
   3  14   3         59.56         66.50         4.49 o
   4  14   3         33.59         29.71         6.78 o
   5  14   3          1.60          4.48        10.66 o
  -6  15   3         12.31         13.84         8.05 o
  -5  15   3         51.16         64.51         7.67 o
  -4  15   3        109.32        103.85         7.65 o
  -3  15   3          0.15         -0.32         4.10 o
  -2  15   3        196.32        205.75         9.85 o
  -1  15   3        235.56        227.03         7.19 o
   0  15   3          2.60          0.82         2.88 o
   1  15   3        470.95        457.32         8.81 o
   2  15   3         21.49         12.08         4.63 o
   3  15   3          0.74          2.72         4.30 o
   4  15   3        146.88        140.55         9.45 o
  -5  16   3          0.59          2.55         6.98 o
  -4  16   3         61.43         70.52         7.52 o
  -3  16   3        142.66        145.17         8.76 o
  -2  16   3         25.38         27.71         6.07 o
  -1  16   3        207.81        207.44         7.16 o
   0  16   3        195.83        182.64         5.96 o
   1  16   3        135.99        128.00         5.90 o
   2  16   3          3.96          9.11         4.51 o
   3  16   3          0.25         -4.53         6.14 o
   4  16   3         49.07         41.43         8.23 o
  -5  17   3         24.57         18.38        14.58 o
  -4  17   3         74.67         78.21         7.99 o
  -3  17   3          2.83          0.53         5.13 o
  -2  17   3        287.89        279.20        19.84 o
  -1  17   3        525.26        517.24        11.88 o
   0  17   3          5.84          4.31         5.77 o
   1  17   3        453.47        456.52        13.28 o
   2  17   3         27.52         16.33         5.50 o
   3  17   3          4.82          0.86         7.12 o
  -4  18   3          7.66         10.83         7.72 o
  -3  18   3          6.17          5.41         5.78 o
  -2  18   3         42.16         14.88        11.87 o
  -1  18   3         35.44         34.29         7.32 o
   0  18   3          2.41         -1.87         8.54 o
   1  18   3          6.96          1.46         6.38 o
   2  18   3         18.30         22.08         6.56 o
  -3  19   3          1.26         -0.81        11.08 o
  -2  19   3          3.87          0.72         9.71 o
  -1  19   3          0.36         14.35        12.76 o
   0  19   3          2.14         -0.55         7.86 o
   1  19   3         29.44          7.58        10.16 o
  -8   0   4        242.22        238.63        21.26 o
  -7   0   4         25.07         28.22         7.50 o
  -6   0   4         93.05         86.27         5.88 o
  -5   0   4         43.49         46.43         4.48 o
  -4   0   4         19.95         17.91         3.18 o
  -3   0   4         16.69         13.36         2.05 o
  -2   0   4        572.81        505.45         8.87 o
  -1   0   4        114.42        127.61         4.03 o
   0   0   4        504.42        488.81        10.15 o
   1   0   4       1125.16       1173.28        32.60 o
   2   0   4          5.64          5.90         7.35 o
   3   0   4        375.24        356.02        10.54 o
   4   0   4        104.27         92.37        10.19 o
   5   0   4         41.78         45.12         7.52 o
   6   0   4          1.18          0.20         7.72 o
  -8   1   4         11.68         17.46         9.95 o
  -7   1   4         65.68         56.40         4.93 o
  -6   1   4         56.70         52.52         3.72 o
  -5   1   4        346.61        354.50         6.39 o
  -4   1   4        135.03        134.94         3.97 o
  -3   1   4        508.58        483.82         5.62 o
  -2   1   4        209.06        211.36         4.38 o
  -1   1   4        140.29        139.67         2.99 o
   0   1   4         43.45         46.60         2.43 o
   1   1   4        784.73        785.69        13.54 o
   2   1   4         89.60         83.35         7.85 o
   3   1   4        137.16        126.51         6.02 o
   4   1   4        594.40        584.33        11.44 o
   5   1   4        522.69        527.95        14.29 o
   6   1   4         30.47         24.97         7.44 o
  -8   2   4          1.70         -8.13         8.13 o
  -7   2   4         97.32         90.98         6.30 o
  -6   2   4         50.83         49.36         3.61 o
  -5   2   4        611.71        613.41         8.55 o
  -4   2   4          5.48          8.09         1.95 o
  -3   2   4        260.14        244.77         3.69 o
  -2   2   4          9.34         10.71         1.93 o
  -1   2   4          6.80          7.71         1.68 o
   0   2   4        209.91        212.12         6.00 o
   1   2   4        142.04        141.77         4.79 o
   2   2   4         14.52         14.21         2.97 o
   3   2   4        360.18        357.20         8.18 o
   4   2   4        393.54        357.50        14.88 o
   5   2   4        137.35        145.66         7.54 o
   6   2   4         34.86         35.68         6.46 o
  -8   3   4        105.58        111.06         7.57 o
  -7   3   4        365.62        331.84         9.80 o
  -6   3   4        870.69        864.22        12.60 o
  -5   3   4        835.86        846.90        10.43 o
  -4   3   4         19.80         17.60         2.04 o
  -3   3   4        271.52        251.16         7.02 o
  -2   3   4        338.78        336.13         6.04 o
  -1   3   4         39.11         32.99         2.20 o
   0   3   4        114.79        108.72         3.92 o
   1   3   4         31.25         30.29         2.87 o
   2   3   4         36.53         40.63         4.40 o
   3   3   4         79.98         78.90         4.92 o
   4   3   4        644.01        610.61        21.38 o
   5   3   4        303.11        306.64        14.96 o
   6   3   4          8.42         -4.86         6.03 o
  -8   4   4         19.76         30.04         6.69 o
  -7   4   4        305.51        304.78        15.07 o
  -6   4   4         67.74         65.03         4.18 o
  -5   4   4         82.13         81.79         3.50 o
  -4   4   4          0.58         -0.04         2.08 o
  -3   4   4         49.85         45.42         2.49 o
  -2   4   4          9.10          5.48         1.85 o
  -1   4   4        593.27        636.13         7.78 o
   0   4   4          1.29          1.81         2.13 o
   1   4   4          0.16          2.72         5.11 o
   2   4   4        200.43        188.95         5.27 o
   3   4   4         61.56         58.23         4.32 o
   4   4   4          9.76         12.21         4.30 o
   5   4   4         76.02         75.39         6.47 o
   6   4   4         70.55         80.96         7.48 o
  -8   5   4        150.83        158.85         8.93 o
  -7   5   4          3.35          1.30         4.60 o
  -6   5   4          9.57          4.81         3.37 o
  -5   5   4        925.65        916.48        10.48 o
  -4   5   4        344.82        326.86         6.11 o
  -3   5   4        129.33        130.03         4.72 o
  -2   5   4         16.58         19.65         2.19 o
  -1   5   4        186.80        158.47         4.62 o
   0   5   4        112.71        122.08         4.37 o
   1   5   4        243.03        242.96         6.25 o
   2   5   4         36.13         30.96         3.88 o
   3   5   4        311.38        270.60         7.14 o
   4   5   4          4.14          5.20         4.27 o
   5   5   4          2.33         -1.17         4.60 o
   6   5   4          4.30          6.71         5.95 o
  -8   6   4         26.61         14.02         6.88 o
  -7   6   4        529.97        505.43        18.79 o
  -6   6   4         22.98         25.26         3.69 o
  -5   6   4        948.15        950.52        11.86 o
  -4   6   4        365.76        357.87         5.81 o
  -3   6   4         96.84        100.32         4.64 o
  -2   6   4          1.04          1.27         1.93 o
  -1   6   4         94.46         73.52         2.82 o
   0   6   4         16.99         12.38         2.13 o
   1   6   4          0.33         -1.08         2.38 o
   2   6   4        563.35        590.29         9.34 o
   3   6   4         80.13         72.49         4.43 o
   4   6   4        253.24        223.92         8.34 o
   5   6   4        782.82        793.25        14.64 o
   6   6   4        227.73        244.92        11.25 o
  -8   7   4         17.40         12.37         8.34 o
  -7   7   4          9.23          1.15         4.26 o
  -6   7   4         94.98         84.91         4.74 o
  -5   7   4        217.83        215.39         4.71 o
  -4   7   4        123.26        117.22         3.48 o
  -3   7   4          2.22          3.95         1.45 o
  -2   7   4         32.93         36.05         2.47 o
  -1   7   4          0.42         -0.30         1.31 o
   0   7   4        119.28        107.39         3.36 o
   1   7   4         14.59         17.56         2.59 o
   2   7   4         15.87         15.11         3.27 o
   3   7   4         33.71         43.11         4.11 o
   4   7   4        188.41        182.99         7.36 o
   5   7   4        171.91        159.29         7.35 o
   6   7   4        407.17        455.25        14.05 o
  -8   8   4        155.67        181.38        15.33 o
  -7   8   4         49.13         64.73        10.68 o
  -6   8   4          3.14          2.97         5.15 o
  -5   8   4         37.71         34.92         2.64 o
  -4   8   4          3.37          6.16         1.90 o
  -3   8   4         63.49         65.43         4.00 o
  -2   8   4          1.48          1.88         2.22 o
  -1   8   4         16.14         12.17         1.68 o
   0   8   4          1.94          4.37         1.97 o
   1   8   4         17.26         21.06         2.80 o
   2   8   4        129.02        127.87         5.93 o
   3   8   4        152.74        139.28         6.51 o
   4   8   4         44.13         46.12         4.75 o
   5   8   4         19.57         16.61         5.11 o
  -7   9   4          6.95          2.82         4.92 o
  -6   9   4         46.02         44.34         4.51 o
  -5   9   4         12.63         12.15         3.83 o
  -4   9   4         20.29         18.42         3.49 o
  -3   9   4         60.72         62.12         3.10 o
  -2   9   4          1.54         -2.04         3.02 o
  -1   9   4          2.30          1.24         1.76 o
   0   9   4        127.17        119.71         3.68 o
   1   9   4         44.76         39.81         2.82 o
   2   9   4         37.54         40.58         3.90 o
   3   9   4         26.61         25.11         4.76 o
   4   9   4         11.87         20.03         4.70 o
   5   9   4          8.50         10.37         5.08 o
  -7  10   4         18.09          9.98         9.10 o
  -6  10   4         80.23         72.63        15.93 o
  -5  10   4        192.10        206.03         8.09 o
  -4  10   4        875.53        823.65        14.18 o
  -3  10   4          9.65          5.32         2.61 o
  -2  10   4         81.88         72.98         4.41 o
  -1  10   4         18.01         19.87         1.82 o
   0  10   4         28.71         30.20         2.55 o
   1  10   4          8.69          5.92         2.74 o
   2  10   4          8.51         15.45         3.86 o
   3  10   4         19.99         16.39         4.19 o
   4  10   4         52.03         53.52         4.94 o
   5  10   4        171.89        178.92        10.33 o
  -7  11   4          0.64          4.24         7.63 o
  -6  11   4         19.30          5.85         8.92 o
  -5  11   4          9.59         10.10         4.78 o
  -4  11   4        332.55        310.91         9.25 o
  -3  11   4        169.29        152.29         5.64 o
  -2  11   4          2.46          8.71         3.80 o
  -1  11   4          1.35          0.88         1.91 o
   0  11   4        108.19        104.20         3.85 o
   1  11   4         12.23         10.78         3.11 o
   2  11   4         11.64         11.29         4.54 o
   3  11   4         19.34         24.32         4.44 o
   4  11   4          0.02         -2.45         4.82 o
   5  11   4         50.42         49.71         8.74 o
  -7  12   4         74.93         35.28        20.59 o
  -6  12   4          5.38          5.48         5.09 o
  -4  12   4         48.16         46.59         9.61 o
  -3  12   4         22.66         19.76         5.65 o
  -2  12   4          0.63         -3.74         5.21 o
  -1  12   4        308.58        312.26         7.82 o
   0  12   4        204.71        209.82         5.70 o
   1  12   4         80.47         75.80         4.10 o
   2  12   4        469.03        432.84        11.58 o
   3  12   4          0.01         -3.86         5.09 o
   4  12   4          1.17          8.56         5.05 o
  -6  13   4         58.54         65.88        11.40 o
  -4  13   4        235.54        253.05        15.34 o
  -3  13   4          5.68         13.17        12.12 o
  -2  13   4         21.96         21.21         5.72 o
  -1  13   4          2.73          5.70         3.76 o
   0  13   4        177.99        172.45         5.59 o
   1  13   4        105.75        112.39         5.26 o
   2  13   4         12.03          9.34         3.97 o
   3  13   4         23.98         23.05         4.90 o
   4  13   4         27.11         20.36         7.77 o
  -6  14   4          0.41        -13.36        13.36 o
  -5  14   4         92.25         71.10        28.30 o
  -4  14   4        304.44        220.05        48.45 o
  -3  14   4         11.76         12.89         6.03 o
  -2  14   4         11.57         11.25         6.15 o
  -1  14   4         75.41         84.88         5.64 o
   0  14   4          6.74          7.63         3.24 o
   1  14   4          7.07          9.81         5.27 o
   2  14   4         48.10         43.95         4.57 o
   3  14   4         28.54         28.88         5.26 o
   4  14   4          1.20         14.33         7.87 o
  -5  15   4          9.02          5.38         6.47 o
  -4  15   4        170.71        184.94        38.35 o
  -3  15   4        473.42        456.30        13.09 o
  -2  15   4        179.14        172.87        13.26 o
  -1  15   4          0.09          2.30         4.65 o
   0  15   4          7.68          5.24         6.53 o
   1  15   4         30.26         35.71         5.61 o
   2  15   4          7.83          2.24         5.50 o
   3  15   4          3.83          6.79         7.02 o
  -5  16   4        189.35        187.72        15.23 o
  -4  16   4          0.56          3.00         6.17 o
  -3  16   4         84.21         86.86         7.81 o
  -2  16   4         63.99         63.42        12.93 o
  -1  16   4         53.19         52.60         7.19 o
   0  16   4        164.84        158.70         6.81 o
   1  16   4         96.31        101.24         6.59 o
   2  16   4          1.67         -1.31         7.98 o
  -4  17   4          2.36          5.94         7.39 o
  -3  17   4          8.11          2.43        15.04 o
  -2  17   4         35.28         24.45        16.65 o
  -1  17   4        101.84        100.27        13.82 o
   0  17   4          0.99         -6.74         6.74 o
   1  17   4          6.94         16.59         7.85 o
   2  17   4          4.98         11.52         9.77 o
  -3  18   4          3.84         -2.51        10.63 o
  -2  18   4          0.24         -2.94        13.20 o
  -1  18   4          0.52         -3.72        10.28 o
   0  18   4         55.47         46.90        10.87 o
   1  18   4        238.22        243.33        27.02 o
  -8   1   5         31.89         33.63        12.74 o
  -7   1   5          0.56         -3.45         5.60 o
  -6   1   5         58.03         60.52         4.66 o
  -5   1   5          0.03          1.30         2.44 o
  -4   1   5          2.45          1.52         2.03 o
  -3   1   5        119.43        113.20         4.11 o
  -2   1   5         10.30          9.39         3.26 o
  -1   1   5        158.01        144.76         3.40 o
   0   1   5        739.37        735.50        10.43 o
   1   1   5        570.86        569.95        10.46 o
   2   1   5         29.51         31.22         5.18 o
   3   1   5        453.08        419.43        15.30 o
   4   1   5        173.24        174.75        12.20 o
   5   1   5          1.27         -0.02         5.97 o
  -8   2   5         43.69         59.66         9.88 o
  -7   2   5          7.87          7.93         6.92 o
  -6   2   5          4.32          7.15         5.22 o
  -5   2   5          1.10          1.23         3.41 o
  -4   2   5          7.04          5.50         1.96 o
  -3   2   5         80.81         86.54         3.88 o
  -2   2   5        675.09        676.51        11.94 o
  -1   2   5         60.66         64.94         3.21 o
   0   2   5       2540.70       2595.14        27.08 o
   1   2   5        923.49        932.55        14.67 o
   2   2   5         59.81         65.08         4.86 o
   3   2   5         10.11         18.71         4.72 o
   4   2   5         42.74         42.94         5.30 o
   5   2   5         33.99         34.33         6.81 o
  -8   3   5         53.63         66.33         7.93 o
  -7   3   5         54.86         58.92         7.00 o
  -6   3   5         21.74         22.18         4.02 o
  -5   3   5         14.40         10.77         3.08 o
  -4   3   5         32.23         36.20         3.33 o
  -3   3   5         16.38         17.63         2.86 o
  -2   3   5          8.38         13.42         3.15 o
  -1   3   5         58.53         54.81         3.05 o
   0   3   5       1725.28       1780.44        21.17 o
   1   3   5         21.09         22.22         3.55 o
   2   3   5        493.60        464.54         9.69 o
   3   3   5          2.08          2.81         4.54 o
   4   3   5         13.89         11.20         5.98 o
   5   3   5         37.25         27.48         6.55 o
  -8   4   5         53.38         50.60        14.48 o
  -7   4   5          1.47          6.10         5.45 o
  -6   4   5         56.21         57.54         5.24 o
  -5   4   5         34.78         33.54         3.45 o
  -4   4   5          0.02         -0.49         2.90 o
  -3   4   5          0.57          0.85         2.73 o
  -2   4   5          2.27          3.72         2.64 o
  -1   4   5         62.31         63.85         3.30 o
   0   4   5         16.06         18.88         3.22 o
   1   4   5         88.31         81.99         4.81 o
   2   4   5        335.81        316.64         8.04 o
   3   4   5        307.09        284.56         9.48 o
   4   4   5        149.97        155.05         8.95 o
   5   4   5         44.80         53.43         6.80 o
  -8   5   5          4.44          8.92         7.34 o
  -7   5   5         46.81         43.18         8.27 o
  -6   5   5        106.05        109.20         5.42 o
  -5   5   5          0.30          4.26         2.57 o
  -4   5   5         46.38         53.73         4.22 o
  -3   5   5         22.14         20.71         2.93 o
  -2   5   5         63.76         66.90         4.01 o
  -1   5   5          5.42          6.25         3.13 o
   0   5   5         31.23         29.78         3.53 o
   1   5   5         41.70         35.65         6.34 o
   2   5   5        317.82        323.67         8.34 o
   3   5   5        106.66         88.33         5.47 o
   4   5   5         45.07         33.67         5.77 o
   5   5   5         13.73         23.68         6.61 o
  -7   6   5         10.73         12.17         7.21 o
  -6   6   5          1.12          2.33         3.54 o
  -5   6   5          6.43          7.33         3.67 o
  -4   6   5         16.13         20.34         3.58 o
  -3   6   5          5.33         -0.71         4.25 o
  -2   6   5          5.12          3.52         2.90 o
  -1   6   5         37.95         36.91         3.17 o
   0   6   5          2.29         -2.31         2.47 o
   1   6   5        115.38        103.24         5.64 o
   2   6   5        173.70        154.59         7.32 o
   3   6   5          0.03          1.33         4.05 o
   4   6   5        188.39        215.48         9.67 o
   5   6   5        106.56        117.04         7.32 o
  -7   7   5          1.62          6.92         6.52 o
  -6   7   5          0.95          3.72         4.53 o
  -5   7   5        117.64        133.97        11.26 o
  -4   7   5         38.15         38.27         3.85 o
  -3   7   5        170.07        181.91         9.29 o
  -2   7   5        219.43        236.45         6.37 o
  -1   7   5         82.29         65.96         3.76 o
   0   7   5        231.12        229.54         5.47 o
   1   7   5         67.79         66.13         5.74 o
   2   7   5        702.93        671.84        15.66 o
   3   7   5         30.16         35.20         5.02 o
   4   7   5         11.79         14.47         5.27 o
   5   7   5          0.17          8.16         6.26 o
  -7   8   5         52.76         23.65        11.92 o
  -6   8   5          0.79         -2.02         4.53 o
  -5   8   5         39.99         31.09         4.39 o
  -4   8   5         29.04         29.37         5.13 o
  -3   8   5         35.23         30.52         5.71 o
  -2   8   5        378.13        403.71         9.31 o
  -1   8   5       1016.42       1068.84        14.05 o
   0   8   5          1.95         -0.27         2.71 o
   1   8   5         83.26         81.80         6.05 o
   2   8   5         62.20         80.54         8.34 o
   3   8   5          0.01         -2.98         4.47 o
   4   8   5        118.06        125.31         7.08 o
  -7   9   5          3.03         -7.43         7.43 o
  -6   9   5          6.64          6.29         4.61 o
  -5   9   5        126.19        153.52         8.85 o
  -4   9   5         63.03         74.10        12.87 o
  -3   9   5          3.34          2.12         4.95 o
  -2   9   5         41.13         42.54         4.28 o
  -1   9   5        638.54        638.01         9.67 o
   0   9   5          2.72         -0.93         3.24 o
   1   9   5          5.97          4.62         3.54 o
   2   9   5        336.53        379.71        10.65 o
   3   9   5         31.57         41.11         5.34 o
   4   9   5          9.50         15.81         5.73 o
  -6  10   5          6.80          5.75         7.16 o
  -5  10   5         50.09         47.90         9.08 o
  -4  10   5          4.66         -1.44        11.43 o
  -3  10   5         17.12         22.91         6.12 o
  -2  10   5        345.35        358.88        12.41 o
  -1  10   5         18.87         18.99         3.39 o
   0  10   5          2.94          5.33         2.96 o
   1  10   5        396.90        374.29         9.66 o
   2  10   5        262.07        218.50         8.66 o
   3  10   5         97.15         91.38         6.18 o
   4  10   5          0.10         -0.97         6.25 o
  -6  11   5        151.16        168.00        13.78 o
  -5  11   5          8.92          9.88         4.78 o
  -4  11   5         11.74         13.02         6.72 o
  -3  11   5         23.24         25.60         7.89 o
  -2  11   5        111.56         33.66        14.00 o
  -1  11   5        270.97        239.20         7.03 o
   0  11   5          8.90          7.77         3.47 o
   1  11   5         26.02         37.13         4.16 o
   2  11   5         56.49         48.68         4.65 o
   3  11   5        119.97        121.76         7.24 o
  -6  12   5         12.74          8.16         7.45 o
  -5  12   5         33.07         20.59         9.82 o
  -4  12   5         18.21         27.26         9.10 o
  -3  12   5          2.21         13.64         9.74 o
  -2  12   5        183.86        199.66        16.83 o
  -1  12   5        431.97        439.44        11.40 o
   0  12   5         12.92          6.13         3.74 o
   1  12   5         96.17         97.17         5.36 o
   2  12   5          4.81         10.73         4.27 o
   3  12   5          0.60         -5.04         5.50 o
  -5  13   5          4.96          1.02         7.51 o
  -4  13   5         65.76         65.61         7.36 o
  -3  13   5         67.96         66.62         9.63 o
  -2  13   5         16.99          7.44        10.10 o
  -1  13   5          0.46          0.05         6.32 o
   0  13   5        283.38        311.79         8.70 o
   1  13   5         10.09         15.50         5.01 o
   2  13   5        118.09        149.01         8.15 o
   3  13   5         20.12         19.81         6.48 o
  -5  14   5          0.31          8.21        10.88 o
  -4  14   5         38.63         49.04         8.25 o
  -3  14   5         23.71         31.13         9.99 o
  -2  14   5         38.11         21.03         9.28 o
  -1  14   5         61.61         71.22        10.98 o
   0  14   5         46.20         56.42         5.29 o
   1  14   5          0.01          9.31         5.36 o
   2  14   5         62.42         87.47         7.06 o
  -4  15   5          4.08         14.88        14.78 o
  -3  15   5         55.35         56.64        11.18 o
  -2  15   5          4.71         15.24        16.65 o
  -1  15   5          6.99          5.57         8.04 o
   0  15   5        273.69        303.13        15.03 o
   1  15   5         29.97         39.89         8.57 o
  -3  16   5         31.21         17.17        11.44 o
  -2  16   5         14.39         16.48        18.42 o
  -1  16   5        133.39        139.00        10.04 o
   0  16   5        457.49        524.60        20.27 o
  -7   0   6         81.40        115.86        20.73 o
  -6   0   6          0.87          9.19         8.63 o
  -5   0   6         16.08          7.90         8.24 o
  -4   0   6        192.76        194.27        14.44 o
  -3   0   6       1871.24       1915.31        41.38 o
  -2   0   6          0.84         -8.68         9.57 o
  -1   0   6       1333.12       1388.87        69.09 o
   0   0   6        755.87        761.41        15.80 o
   1   0   6        121.62        116.40         9.66 o
   2   0   6          4.61          2.87         5.62 o
   3   0   6        156.87        156.50        11.78 o
   4   0   6          7.59         13.02        13.64 o
  -7   1   6         52.19         54.00        15.29 o
  -6   1   6         47.61         50.82         6.72 o
  -5   1   6         13.36          9.16         4.76 o
  -4   1   6        309.67        298.91        16.90 o
  -3   1   6        419.62        413.04        12.82 o
  -2   1   6          1.32          2.03         6.91 o
  -1   1   6        496.60        497.89        11.47 o
   0   1   6        326.78        303.63        20.53 o
   1   1   6          5.47          3.64         3.40 o
   2   1   6         42.15         40.34         5.72 o
   3   1   6         50.93         56.09         8.45 o
   4   1   6         21.99         32.23        10.48 o
  -7   2   6          0.50          7.10         6.94 o
  -6   2   6          0.00          7.04         6.46 o
  -5   2   6         30.91         20.45         5.20 o
  -4   2   6         14.59         16.14         4.46 o
  -3   2   6         28.96         31.74         7.45 o
  -2   2   6          6.23         14.37         4.99 o
  -1   2   6          1.30          0.34         4.61 o
   0   2   6         22.31         21.03         4.37 o
   1   2   6        145.33        148.96         6.41 o
   2   2   6         74.76         70.29         5.60 o
   3   2   6          1.30          2.36         7.10 o
   4   2   6         62.93         66.18         7.47 o
  -7   3   6          0.45          4.69         7.12 o
  -6   3   6          7.23          5.78         6.33 o
  -5   3   6          2.33         -0.62         4.44 o
  -4   3   6        129.29        130.40         6.97 o
  -3   3   6          2.84          1.78         5.49 o
  -2   3   6        215.13        217.84        11.45 o
  -1   3   6          4.25          1.16         3.74 o
   0   3   6         27.58         28.07         3.78 o
   1   3   6         69.02         57.81         4.48 o
   2   3   6        110.03        115.66         6.42 o
   3   3   6         15.44         14.82         5.53 o
   4   3   6         29.66         35.57         8.16 o
  -7   4   6         19.49         26.57         8.69 o
  -6   4   6         62.52         77.19         7.49 o
  -5   4   6         34.34         40.89         5.83 o
  -4   4   6        184.57        188.78        11.00 o
  -3   4   6        365.92        380.45        10.72 o
  -2   4   6         22.28         30.28         6.64 o
  -1   4   6        127.70        124.62         8.70 o
   0   4   6        136.52        128.62         5.56 o
   1   4   6         43.74         47.08         6.38 o
   2   4   6         60.54         61.62         5.70 o
   3   4   6         16.29         17.29         5.66 o
   4   4   6         14.45         12.48         5.97 o
  -7   5   6         33.06         19.06        12.50 o
  -6   5   6          8.85          7.72         8.19 o
  -5   5   6        187.58        195.31        10.76 o
  -4   5   6        156.40        180.38        10.86 o
  -3   5   6          2.99          1.51         4.69 o
  -2   5   6         22.75         18.63         6.13 o
  -1   5   6        235.48        220.94        10.81 o
   0   5   6          4.50          5.49         2.80 o
   1   5   6        515.63        504.85        13.16 o
   2   5   6          0.01         -3.50         5.93 o
   3   5   6         43.86         46.00         6.28 o
  -6   6   6         84.66         92.48        24.89 o
  -5   6   6         58.89         46.94         6.31 o
  -4   6   6          3.86          4.28         5.24 o
  -3   6   6          0.01          3.22         4.54 o
  -2   6   6         43.02         31.38        23.03 o
  -1   6   6          2.02          1.36         7.63 o
   0   6   6        183.28        156.68         9.48 o
   1   6   6          6.42         -3.49         4.62 o
   2   6   6          0.01          0.13         4.79 o
   3   6   6         57.08         52.49         6.52 o
  -6   7   6        335.94        393.27        20.85 o
  -5   7   6        536.46        551.98        19.09 o
  -4   7   6         22.90         20.27         7.37 o
  -3   7   6          3.74         -4.78         4.78 o
  -2   7   6        318.45        277.78        15.24 o
  -1   7   6         14.45         20.02         5.58 o
   0   7   6         47.03         44.98         5.98 o
   1   7   6        213.16        222.25         9.87 o
   2   7   6         19.07         18.55         5.19 o
   3   7   6          0.18          4.62         5.94 o
  -6   8   6          2.80        -13.60        34.01 o
  -5   8   6        148.98        154.41        23.45 o
  -3   8   6         56.62         67.78         8.33 o
  -2   8   6         30.77         37.91         7.79 o
  -1   8   6         10.64          8.87         4.30 o
   0   8   6         93.62         92.59         6.12 o
   1   8   6        125.93        109.55         7.04 o
   2   8   6         21.80         21.27         5.58 o
   3   8   6          7.42          3.94         6.15 o
  -6   9   6         36.73         36.13        12.50 o
  -5   9   6        119.10        112.59        12.33 o
  -4   9   6         50.82         33.93        10.43 o
  -3   9   6         62.81         69.37         4.40 o
  -2   9   6        195.63        163.03         8.34 o
  -1   9   6         32.05         16.91         4.04 o
   0   9   6         12.79         11.35         7.02 o
   1   9   6        177.96        171.45         8.46 o
   2   9   6          2.27          0.34         5.55 o
   3   9   6          5.19          7.79         6.87 o
  -5  10   6        313.81        327.76        19.43 o
  -4  10   6         21.65          0.89        15.59 o
  -3  10   6        113.41        149.70        21.08 o
  -2  10   6        177.89        221.73         9.90 o
  -1  10   6         25.44         30.36         5.03 o
   0  10   6          0.23          7.17         5.32 o
   1  10   6         12.77         10.53         6.73 o
   2  10   6          6.65          0.78         5.80 o
  -5  11   6        545.88        630.75        25.97 o
  -4  11   6          5.41        -18.07        18.07 o
  -3  11   6          4.79         20.20        17.01 o
  -2  11   6        214.12        225.92        14.88 o
  -1  11   6          9.84         14.89         4.61 o
   0  11   6         50.63         50.00         6.80 o
   1  11   6         66.27         69.63         7.31 o
   2  11   6         47.50         54.69         7.98 o
  -4  12   6          1.35        -16.48        16.48 o
  -3  12   6         90.98        109.03        12.22 o
  -2  12   6         20.30         15.65         9.89 o
  -1  12   6          1.82         12.79         7.03 o
   0  12   6         36.24         46.06         7.36 o
   1  12   6          5.61         -0.51         6.45 o
  -4  13   6          4.26          4.26        11.07 o
  -3  13   6         38.30         51.48        16.74 o
  -2  13   6        157.38        157.28        13.45 o
  -1  13   6         32.88         47.16         8.14 o
   0  13   6          0.67         -5.76         7.40 o
  -2  14   6         42.32         58.85        12.34 o
  -1  14   6         27.74         57.08         9.08 o
  -6   1   7         17.52         21.33        15.24 o
  -5   1   7        136.18        127.64        14.15 o
  -4   1   7        115.80        117.60        13.28 o
  -3   1   7          1.39         14.74         7.63 o
  -1   1   7          5.81          9.95         7.49 o
   0   1   7          2.63         -3.03         3.35 o
   1   1   7         61.49         57.85         5.45 o
   2   1   7         15.42          6.48         5.54 o
  -6   2   7          0.37        -13.03        13.03 o
  -5   2   7         12.34          8.22        11.67 o
  -4   2   7        814.80        770.96        25.17 o
  -3   2   7          0.01         -6.82         6.82 o
  -2   2   7         59.61         51.91        11.69 o
  -1   2   7        127.56        136.85         8.36 o
   0   2   7        137.96        143.48         6.23 o
   1   2   7          0.04          0.07         4.36 o
   2   2   7         58.92         70.68         5.96 o
  -6   3   7         20.99         33.70        16.74 o
  -5   3   7          1.54          6.39        13.02 o
  -4   3   7        115.39        115.20         9.56 o
  -3   3   7         17.51         10.94         7.14 o
  -2   3   7         18.56         17.84         8.42 o
  -1   3   7          2.03         -1.10         4.80 o
   0   3   7         16.80         20.16         5.36 o
   1   3   7          0.25          2.20         6.49 o
   2   3   7         13.36         13.22         6.44 o
  -5   4   7          1.17          9.11        16.12 o
  -4   4   7          9.94         14.63        16.65 o
  -3   4   7          0.05         -3.41         6.94 o
  -2   4   7        112.12         98.77         9.00 o
  -1   4   7         31.93         27.91         5.30 o
   0   4   7         10.81          8.28         5.16 o
   1   4   7         25.17         26.34         5.62 o
   2   4   7         54.39         86.55         7.37 o
  -5   5   7         64.68         88.95        12.12 o
  -4   5   7          0.55          2.44         9.61 o
  -3   5   7          2.65          7.86         7.11 o
  -2   5   7         12.97         17.45         6.86 o
  -1   5   7        114.62        128.71         8.34 o
   0   5   7         19.46         26.18         6.00 o
   1   5   7        166.74        183.51         8.57 o
  -5   6   7         66.85         63.51        11.96 o
  -4   6   7         13.87         14.36        10.13 o
  -3   6   7          3.59         -5.95         9.00 o
  -2   6   7          3.53          2.17         6.78 o
  -1   6   7         14.00         11.04         5.40 o
   0   6   7         95.32        109.50         7.37 o
   1   6   7        110.33        127.50         9.44 o
  -5   7   7        169.83        183.23        15.59 o
  -4   7   7          0.63         -9.69         9.69 o
  -3   7   7          2.88         -9.79         9.79 o
  -2   7   7         33.25         48.78        10.24 o
  -1   7   7         12.29         24.48         9.12 o
   0   7   7          2.58         -5.08         5.08 o
   1   7   7          9.12          8.48         7.21 o
  -4   8   7         26.46         19.89        12.40 o
  -3   8   7          0.32         -7.46         9.96 o
  -2   8   7        195.07        186.45        10.72 o
  -1   8   7         72.69         75.15         6.51 o
   0   8   7          1.26         -0.18         5.59 o
  -4   9   7          2.55         14.67        11.12 o
  -3   9   7        154.43        153.19        14.06 o
  -2   9   7         20.47         25.91        11.16 o
  -1   9   7          1.23          4.48         5.61 o
   0   9   7          0.81         -2.28         5.70 o
  -3  10   7          5.60         26.57        24.89 o
  -2  10   7         12.13          2.97        10.43 o
  -1  10   7         15.15         12.82        17.44 o
  -2   0   8        204.65        240.23        23.03 o
  -2   1   8          2.89         21.63        18.07 o
                                                
